# Supplementary material for: Lipid remodeling regulator 1 (LRL1) is differently involved in the phosphorus‐depletion response from PSR1 in Chlamydomonas reinhardtii
Source: Plant J. 2019 Aug 23;100(3):610–26. doi: 10.1111/tpj.14473 (PMC6899820; doi:10.1111/tpj.14473)
Supplement: Supplementary file 3 — Data S1. List of Chlamydomonas reinhardtii transcription factors (TFs) that resulted from co‐expression analysis with CrDGAT2 (CrDGTT1). [file TPJ-100-610-s003.xlsx]

## Sheet: Sheet1
Supplemental Dataset S1. List of Chlamydomonas reinhardtii transcription factors (TFs) that resulted from co-expression analysis with DGAT2 (CrDGTT1)
Description:
In A. thaliana annotation, 0 means not annotated.
In transcription factor database source, 0 means not listed in the database.
The database can be accessed online in:
https://agris-knowledgebase.org/AtTFDB/attfsearch.html
http://planttfdb.cbi.pku.edu.cn/
http://plntfdb.bio.uni-potsdam.de/v3.0/
C. reinhardtii Gene ID	Mutual rank (MR)	Pearson's correlation coefficient (PCC)	A. thaliana ortholog	A. thaliana annotation	Transcription factor database source
Cre02g095750	6.63	0.8082	At5g67030	ABA1,ATABA1,ATZEP,IBS3,LOS6,NPQ2,ZEP	0	0	PlnTFDB
Cre12g501450	46.5	0.7531	At3g55530	SDIR1	AGRIS	0	0
Cre01g034350	46.96	0.7531	At5g02320	ATMYB3R5,MYB3R-5	AGRIS	PlantTFDB	PlnTFDB
Cre16g673250	165.52	0.6651	At1g20980	ATSPL14,FBR6,SPL14,SPL1R2	AGRIS	PlantTFDB	PlnTFDB
Cre09g417400	221.41	0.6827	At4g12620	ATORC1B,ORC1B,UNE13	0	0	PlnTFDB
Cre14g612350	388.64	0.5386	At4g12620	ATORC1B,ORC1B,UNE13	0	0	PlnTFDB
Cre16g654550	412.29	0.5252	At3g48430	REF6	AGRIS	PlantTFDB	PlnTFDB
Cre16g679050	423.77	0.5584	At4g12620	ATORC1B,ORC1B,UNE13	0	0	PlnTFDB
Cre03g149350	445.47	0.4999	At5g66990	0	AGRIS	PlantTFDB	PlnTFDB
Cre14g612100	475.93	0.5631	At5g66990	0	AGRIS	PlantTFDB	PlnTFDB
Cre03g197100	615.54	0.5633	At5g11050	AtMYB64,MYB64	AGRIS	PlantTFDB	PlnTFDB
Cre07g345350	660.42	0.5182	At5g67300	ATMYB44,ATMYBR1,MYB44,MYBR1	AGRIS	PlantTFDB	PlnTFDB
Cre03g182700	675.7	0.4666	At5g15850	ATCOL1,COL1	AGRIS	PlantTFDB	PlnTFDB
Cre14g620500	711.26	0.5146	At1g12980	DRN,ESR1	AGRIS	PlantTFDB	PlnTFDB
Cre02g146629	722.92	0.5737	At1g26780	AtMYB117,LOF1,MYB117	AGRIS	PlantTFDB	PlnTFDB
Cre02g113450	747.9	0.5322	At3g53200	AtMYB27,MYB27	AGRIS	PlantTFDB	PlnTFDB
Cre12g495100	785.48	0.473	At3g13040	0	AGRIS	PlantTFDB	PlnTFDB
Cre12g558950	791.25	0.5112	At3g28730	ATHMG,HMG,NFD,SSRP1	0	0	PlnTFDB
Cre03g172800	841.08	0.4945	At1g66810	0	0	PlantTFDB	PlnTFDB
Cre04g212700	866.14	0.4103	At2g42200	SPL9	AGRIS	PlantTFDB	PlnTFDB
Cre09g390957	875.16	0.5102	At1g51190	PLT2	AGRIS	PlantTFDB	PlnTFDB
Cre08g370200	890.08	0.4435	At1g05830	ATX2,SDG30	0	0	PlnTFDB
Cre13g571200	923	0.5292	At1g27320	AHK3,HK3	0	0	PlnTFDB
Cre02g082550	933.78	0.4757	At5g67030	ABA1,ATABA1,ATZEP,IBS3,LOS6,NPQ2,ZEP	0	0	PlnTFDB
Cre17g709550	1005.42	0.4569	At4g20400	JMJ14,PKDM7B	AGRIS	0	PlnTFDB
Cre14g621050	1055.73	0.4644	At3g09230	AtMYB1,MYB1	AGRIS	PlantTFDB	PlnTFDB
Cre03g149400	1076.81	0.4219	At5g66990	0	AGRIS	PlantTFDB	PlnTFDB
Cre14g610550	1127.62	0.4414	At5g19330	ARIA	0	0	PlnTFDB
Cre03g173165	1328.7	0.4642	At5g19330	ARIA	0	0	PlnTFDB
Cre06g264400	1344.78	0.4645	At3g52250	0	0	PlantTFDB	PlnTFDB
Cre02g100100	1347.73	0.4758	At5g57390	AIL5,CHO1,EMK	AGRIS	PlantTFDB	PlnTFDB
Cre14g621172	1357.71	0.4453	At5g11510	AtMYB3R4,MYB3R-4	AGRIS	PlantTFDB	PlnTFDB
Cre02g085150	1377.31	0.3263	At5g18830	ATSPL7,SPL7	AGRIS	PlantTFDB	PlnTFDB
Cre10g446600	1411.16	0.353	At3g01460	ATMBD9,MBD9	AGRIS	0	PlnTFDB
Cre08g359500	1421.23	0.3476	At1g77300	ASHH2,CCR1,EFS,SDG8	0	0	PlnTFDB
Cre03g189650	1434.5	0.4773	At1g79000	ATHAC1,ATHPCAT2,HAC1,PCAT2	0	0	PlnTFDB
Cre03g180800	1451.3	0.3798	At1g70060	SNL4	0	0	PlnTFDB
Cre02g080750	1473.99	0.4722	At2g47070	SPL1	AGRIS	PlantTFDB	PlnTFDB
Cre01g000050	1497.37	0.3965	At4g35590	0	AGRIS	PlantTFDB	PlnTFDB
Cre16g675700	1527.44	0.3093	At4g36730	GBF1	AGRIS	PlantTFDB	PlnTFDB
Cre08g364400	1548.34	0.4479	At1g24590	DRN-LIKE,DRNL,ESR2,SOB2	AGRIS	PlantTFDB	PlnTFDB
Cre16g678900	1629.07	0.4115	At2g01830	AHK4,ATCRE1,CRE1,WOL,WOL1	0	0	PlnTFDB
Cre09g387150	1651	0.4314	At1g32330	ATHSFA1D,HSFA1D	AGRIS	PlantTFDB	PlnTFDB
Cre07g354500	1714.25	0.3983	At1g32330	ATHSFA1D,HSFA1D	AGRIS	PlantTFDB	PlnTFDB
Cre10g453350	1825.17	0.3022	At5g20910	AIP2	AGRIS	0	0
Cre01g009650	1858.69	0.3682	At5g57390	AIL5,CHO1,EMK	AGRIS	PlantTFDB	PlnTFDB
Cre05g238250	1859.36	0.3775	At2g36270	ABI5,GIA1	AGRIS	PlantTFDB	PlnTFDB
Cre12g545600	1946.24	0.3537	At2g30580	DRIP2	AGRIS	0	0
Cre13g587150	2010.19	0.3531	At5g09740	HAM2	AGRIS	0	PlnTFDB
Cre14g620850	2045.4	0.3246	At1g69010	BIM2	AGRIS	PlantTFDB	PlnTFDB
Cre04g221200	2122.28	0.3062	At1g17520	0	AGRIS	PlantTFDB	PlnTFDB
Cre12g510200	2132.13	0.373	At5g11260	HY5,TED	AGRIS	PlantTFDB	PlnTFDB
Cre14g609350	2151.95	0.3087	At5g11510	AtMYB3R4,MYB3R-4	AGRIS	PlantTFDB	PlnTFDB
Cre12g517350	2160.64	0.38	At4g20380	LSD1	0	PlantTFDB	0
Cre03g194950	2228.76	0.3898	At1g08540	ABC1,ATSIG1,ATSIG2,SIG1,SIG2,SIGA,SIGB	0	0	PlnTFDB
Cre07g320950	2234.68	0.3335	At5g05610	AL1	AGRIS	0	PlnTFDB
Cre03g177700	2245.35	0.2926	At1g20640	0	AGRIS	PlantTFDB	PlnTFDB
Cre07g354100	2264.93	0.3542	At5g50320	AtELP3,ELO3,ELP3,HAC8,HAG3	0	0	PlnTFDB
Cre16g686100	2313.73	0.3323	At1g76580	0	AGRIS	PlantTFDB	0
Cre12g531250	2327.94	0.2397	At5g67030	ABA1,ATABA1,ATZEP,IBS3,LOS6,NPQ2,ZEP	0	0	PlnTFDB
Cre06g287950	2340.81	0.2513	At1g08600	ATRX,CHR20	0	0	PlnTFDB
Cre03g155450	2349.98	0.3287	At3g06380	ATTLP9,TLP9	AGRIS	0	PlnTFDB
Cre05g242600	2353.1	0.2633	At4g17570	GATA26	AGRIS	PlantTFDB	PlnTFDB
Cre16g686250	2396.56	0.2821	At1g09540	ATMYB61,MYB61	AGRIS	PlantTFDB	PlnTFDB
Cre04g218050	2445.03	0.3177	At5g66990	0	AGRIS	PlantTFDB	PlnTFDB
Cre12g515050	2551.75	0.2798	At3g61740	ATX3,SDG14	0	0	PlnTFDB
Cre17g696750	2563.99	0.2359	At5g59570	0	AGRIS	PlantTFDB	PlnTFDB
Cre06g275550	2578.86	0.3255	At5g66990	0	AGRIS	PlantTFDB	PlnTFDB
Cre06g310500	2611.34	0.3141	At3g17609	HYH	0	PlantTFDB	PlnTFDB
Cre13g571050	2633.89	0.311	At1g04880	0	AGRIS	0	PlnTFDB
Cre10g446450	2821.87	0.2848	At2g25180	ARR12,RR12	AGRIS	PlantTFDB	PlnTFDB
Cre07g345050	2830.04	0.3017	At1g27370	SPL10	AGRIS	PlantTFDB	PlnTFDB
Cre12g508150	2837.18	0.3073	At3g06400	CHR11	0	0	PlnTFDB
Cre17g733150	2857.74	0.2461	At1g27320	AHK3,HK3	0	0	PlnTFDB
Cre06g278200	2867	0.3069	At5g24930	ATCOL4,COL4	AGRIS	PlantTFDB	PlnTFDB
Cre07g353500	2878.29	0.2611	At5g51190	0	AGRIS	PlantTFDB	PlnTFDB
Cre01g004600	2896.76	0.2449	At5g53040	0	AGRIS	PlantTFDB	PlnTFDB
Cre10g435450	2971.95	0.2958	At3g54810	BME3,BME3-ZF,GATA8	AGRIS	PlantTFDB	PlnTFDB
Cre07g335150	2992.98	0.29	At1g53160	SPL4	AGRIS	PlantTFDB	PlnTFDB
Cre09g412600	3048.39	0.3178	At3g16857	ARR1,RR1	AGRIS	PlantTFDB	PlnTFDB
Cre11g469400	3143.76	0.233	At5g60100	APRR3,PRR3	0	0	PlnTFDB
Cre03g148250	3149.52	0.3006	At1g66170	MMD1	0	0	PlnTFDB
Cre04g228600	3149.61	0.284	At2g30470	HSI2,VAL1	AGRIS	PlantTFDB	PlnTFDB
Cre12g514250	3150.02	0.2379	At4g20400	JMJ14,PKDM7B	AGRIS	0	PlnTFDB
Cre08g375400	3371.84	0.1939	At1g62990	IXR11,KNAT7	AGRIS	PlantTFDB	PlnTFDB
Cre11g480950	3388.94	0.1883	At1g20696	HMGB3,NFD03,NFD3	0	0	PlnTFDB
Cre03g198800	3411.27	0.2552	At5g61620	0	AGRIS	PlantTFDB	PlnTFDB
Cre01g038050	3493.32	0.2509	At2g17820	AHK1,ATHK1,HK1	0	0	PlnTFDB
Cre06g275350	3566.35	0.2381	At1g01060	LHY,LHY1	AGRIS	PlantTFDB	PlnTFDB
Cre03g184600	3575.76	0.144	At4g35590	0	AGRIS	PlantTFDB	PlnTFDB
Cre02g104700	3641.81	0.2395	At3g60030	SPL12	AGRIS	PlantTFDB	PlnTFDB
Cre16g683050	3654.44	0.2311	At5g63420	emb2746	0	PlantTFDB	PlnTFDB
Cre09g389250	3719.33	0.221	At4g16310	LDL3	0	0	PlnTFDB
Cre01g043150	3807.68	0.2174	At4g36730	GBF1	AGRIS	PlantTFDB	PlnTFDB
Cre07g329900	3837.65	0.2169	At2g01830	AHK4,ATCRE1,CRE1,WOL,WOL1	0	0	PlnTFDB
Cre03g179300	3897.93	0.2359	At2g13370	CHR5	0	0	PlnTFDB
Cre01g053250	3923.29	0.2018	At1g79350	EMB1135	0	0	PlnTFDB
Cre03g201850	3935.26	0.1885	At3g19210	ATRAD54,CHR25,RAD54	0	0	PlnTFDB
Cre02g112750	3959.05	0.1661	At2g42200	SPL9	AGRIS	PlantTFDB	PlnTFDB
Cre10g448700	3969.16	0.1886	At5g14170	CHC1	0	0	PlnTFDB
Cre09g411950	4022.72	0.1865	At3g13890	ATMYB26,MS35,MYB26	AGRIS	PlantTFDB	PlnTFDB
Cre02g111200	4028.01	0.2013	At5g11510	AtMYB3R4,MYB3R-4	AGRIS	PlantTFDB	PlnTFDB
Cre15g635100	4075.76	0.2258	At4g25990	CIL	0	0	PlnTFDB
Cre14g633789	4154.53	0.1749	At3g27785	ATMYB118,MYB118,PGA37	AGRIS	PlantTFDB	PlnTFDB
Cre04g219600	4246.92	0.1635	At5g19330	ARIA	0	0	PlnTFDB
Cre12g520850	4308.85	0.1733	At5g19910	MED31	0	0	PlnTFDB
Cre11g475950	4528.59	0.1932	At5g42400	ATXR7,SDG25	0	0	PlnTFDB
Cre12g514400	4542.96	0.1661	At2g46830	CCA1	AGRIS	PlantTFDB	PlnTFDB
Cre10g424350	4571.17	0.1629	At1g19270	DA1	0	0	PlnTFDB
Cre10g455750	4580.06	0.1613	At5g22750	RAD5	0	0	PlnTFDB
Cre02g144800	4593.42	0.148	At4g37670	NAGS2	0	0	PlnTFDB
Cre06g270850	4715.99	0.1586	At2g18760	CHR8	0	0	PlnTFDB
Cre06g303483	4720.58	0.14	At5g16600	AtMYB43,MYB43	AGRIS	PlantTFDB	PlnTFDB
Cre03g153050	4731.78	0.1543	At1g18790	0	AGRIS	PlantTFDB	PlnTFDB
Cre06g275500	4829.09	0.1528	At1g72360	HRE1	AGRIS	PlantTFDB	PlnTFDB
Cre12g521150	4871.56	0.1748	At5g39660	CDF2	AGRIS	PlantTFDB	PlnTFDB
Cre09g387850	4929.75	0.1514	At1g74480	0	AGRIS	PlantTFDB	PlnTFDB
Cre08g378800	5149.95	0.1368	At5g47140	GATA27	AGRIS	PlantTFDB	PlnTFDB
Cre02g074150	5207.44	0.1246	At2g17820	AHK1,ATHK1,HK1	0	0	PlnTFDB
Cre12g500900	5222.62	0.1391	At5g60410	ATSIZ1,SIZ1	0	0	PlnTFDB
Cre04g212300	5295.72	0.1124	At5g19280	KAPP,RAG1	0	0	PlnTFDB
Cre02g110550	5324.23	0.1217	At3g48920	AtMYB45,MYB45	AGRIS	PlantTFDB	PlnTFDB
Cre06g266850	5344.41	0.123	At4g36620	GATA19	AGRIS	PlantTFDB	PlnTFDB
Cre13g606750	5487.32	0.1186	At2g35430	0	0	PlantTFDB	PlnTFDB
Cre01g043550	5822.71	0.0761	At1g27370	SPL10	AGRIS	PlantTFDB	PlnTFDB
Cre17g732901	5899.5	0.0687	At1g73100	SDG19,SUVH3	0	0	PlnTFDB
Cre01g014050	5912.45	0.098	At2g20280	0	0	PlantTFDB	PlnTFDB
Cre02g094150	6009.71	0.0904	At2g46790	APRR9,PRR9,TL1	0	0	PlnTFDB
Cre08g385350	6072.74	0.0762	At2g39250	SNZ	AGRIS	PlantTFDB	PlnTFDB
Cre09g411600	6355.75	0.0561	At5g11510	AtMYB3R4,MYB3R-4	AGRIS	PlantTFDB	PlnTFDB
Cre06g251250	6396.12	0.0907	At5g10720	AHK5,CKI2,HK5	0	0	PlnTFDB
Cre08g383000	6534.75	0.0451	At5g60120	TOE2	AGRIS	PlantTFDB	PlnTFDB
Cre06g297904	6582.38	0.0673	At5g01310	APTX	AGRIS	PlantTFDB	PlnTFDB
Cre13g562400	6631.19	0.0503	At4g32010	HSI2-L1,HSL1,VAL2	AGRIS	PlantTFDB	PlnTFDB
Cre10g438850	6729.06	0.0566	At2g18160	ATBZIP2,bZIP2,GBF5	AGRIS	PlantTFDB	PlnTFDB
Cre05g239450	6773.35	0.0371	At5g01310	APTX	AGRIS	PlantTFDB	PlnTFDB
Cre05g247000	6852.13	0.0449	At5g12400	0	AGRIS	0	PlnTFDB
Cre09g389750	6866.17	0.0386	At2g41835	0	AGRIS	PlantTFDB	PlnTFDB
Cre12g534100	6934.27	0.0447	At5g15840	CO,FG	AGRIS	PlantTFDB	PlnTFDB
Cre01g001600	7154.25	0.0302	At5g19330	ARIA	0	0	PlnTFDB
Cre10g437829	7218.46	0.0237	At5g17240	SDG40	0	0	PlnTFDB
Cre12g507500	7348.74	0.0017	At4g17785	MYB39	AGRIS	PlantTFDB	PlnTFDB
Cre02g109650	7494.8	0.0102	At1g19700	BEL10,BLH10	AGRIS	PlantTFDB	PlnTFDB
Cre01g052300	7619.86	0.0168	At5g22220	ATE2FB,E2F1,E2FB	AGRIS	PlantTFDB	PlnTFDB
Cre13g572450	7646.3	0.0032	At2g01760	ARR14,RR14	AGRIS	PlantTFDB	PlnTFDB
Cre09g390000	7798.47	0.0031	At5g18620	CHR17	0	0	PlnTFDB
Cre16g680050	7819.33	-0.0004	At5g19490	0	0	PlantTFDB	PlnTFDB
Cre07g325700	8183.29	-0.0164	At2g46020	ATBRM,BRM,CHA2,CHR2	0	0	PlnTFDB
Cre10g421550	8231.85	-0.0132	At2g42200	SPL9	AGRIS	PlantTFDB	PlnTFDB
Cre03g169950	8244.93	-0.0186	At1g08620	PKDM7D	AGRIS	0	PlnTFDB
Cre02g079150	8300.27	-0.0136	At5g01310	APTX	AGRIS	PlantTFDB	PlnTFDB
Cre10g452550	8337.48	-0.0243	At1g67370	ASY1,ATASY1	0	0	PlnTFDB
Cre03g193400	8409.48	-0.0265	At1g08540	ABC1,ATSIG1,ATSIG2,SIG1,SIG2,SIGA,SIGB	0	0	PlnTFDB
Cre07g323000	8448.29	-0.0083	At5g03415	ATDPB,DPB	0	PlantTFDB	PlnTFDB
Cre07g322450	8472.93	-0.0346	At1g77300	ASHH2,CCR1,EFS,SDG8	0	0	PlnTFDB
Cre12g532900	8539.52	-0.0281	At5g19330	ARIA	0	0	PlnTFDB
Cre10g441300	8595	-0.0389	At4g37750	ANT,CKC,CKC1,DRG	AGRIS	PlantTFDB	PlnTFDB
Cre13g566200	8609.78	-0.0336	At2g25900	ATCTH,ATTZF1	0	PlantTFDB	PlnTFDB
Cre06g256200	8629.9	-0.0386	At3g54610	BGT,GCN5,HAC3,HAG01,HAG1,HAT1	0	0	PlnTFDB
Cre02g079750	8750.81	-0.0413	At5g10720	AHK5,CKI2,HK5	0	0	PlnTFDB
Cre11g477400	8753.46	-0.0367	At1g67710	ARR11	AGRIS	PlantTFDB	PlnTFDB
Cre16g660100	8954.74	-0.0447	At3g54350	emb1967	0	0	PlnTFDB
Cre02g087600	9131.85	-0.051	At2g02090	CHA19,CHR19,ETL1	0	0	PlnTFDB
Cre12g538850	9176.19	-0.0705	At2g32700	LUH	0	0	PlnTFDB
Cre04g219400	9211.18	-0.0441	At5g19330	ARIA	0	0	PlnTFDB
Cre06g297150	9302.08	-0.066	At1g74480	0	AGRIS	PlantTFDB	PlnTFDB
Cre02g091550	9315.81	-0.0622	At2g02740	ATWHY3,PTAC11,WHY3	AGRIS	PlantTFDB	PlnTFDB
Cre10g460400	9353.02	-0.0716	At3g06410	0	0	PlantTFDB	PlnTFDB
Cre02g108450	9377.58	-0.0799	At2g42680	ATMBF1A,MBF1A	0	0	PlnTFDB
Cre02g108350	9646.64	-0.0811	At3g09230	AtMYB1,MYB1	AGRIS	PlantTFDB	PlnTFDB
Cre10g456650	9708.93	-0.0779	At1g62830	ATLSD1,ATSWP1,LDL1,LSD1,SWP1	0	0	PlnTFDB
Cre06g285600	9780.98	-0.0775	At4g35590	0	AGRIS	PlantTFDB	PlnTFDB
Cre16g685900	9815.8	-0.1001	At3g12270	ATPRMT3,PRMT3	AGRIS	0	0
Cre01g025050	9922.1	-0.093	At4g32890	GATA9	AGRIS	PlantTFDB	PlnTFDB
Cre07g355700	10053.5	-0.0935	At2g24830	0	0	PlantTFDB	PlnTFDB
Cre10g433350	10125.1	-0.0926	At2g47070	SPL1	AGRIS	PlantTFDB	PlnTFDB
Cre07g332700	10222.4	-0.0769	At4g12020	ATWRKY19,MAPKKK11,MEKK4,WRKY19	AGRIS	PlantTFDB	PlnTFDB
Cre05g236050	10279.5	-0.0842	At4g38070	0	0	PlantTFDB	PlnTFDB
Cre10g441050	10318.7	-0.1302	At5g05610	AL1	AGRIS	0	PlnTFDB
Cre13g580750	10456.6	-0.1216	At5g20910	AIP2	AGRIS	0	0
Cre05g235400	10534.5	-0.0999	At3g01460	ATMBD9,MBD9	AGRIS	0	PlnTFDB
Cre15g640800	10541.5	-0.1284	At4g39160	0	0	PlantTFDB	PlnTFDB
Cre16g695600	10593.3	-0.1522	At5g06110	0	0	PlantTFDB	PlnTFDB
Cre03g174150	10598.7	-0.106	At5g19330	ARIA	0	0	PlnTFDB
Cre01g048850	10622.6	-0.1391	At3g61740	ATX3,SDG14	0	0	PlnTFDB
Cre12g556400	10705.3	-0.1339	At5g63470	NF-YC4	AGRIS	PlantTFDB	PlnTFDB
Cre04g228400	10732.3	-0.1478	At5g07100	WRKY26	AGRIS	PlantTFDB	PlnTFDB
Cre16g667900	10910.5	-0.1574	At5g57390	AIL5,CHO1,EMK	AGRIS	PlantTFDB	PlnTFDB
Cre02g101950	10921.3	-0.1405	At2g28450	0	0	PlantTFDB	PlnTFDB
Cre12g508050	10988.2	-0.1518	At1g77850	ARF17	AGRIS	PlantTFDB	PlnTFDB
Cre03g172950	11027.9	-0.1455	At3g57150	AtCBF5,AtNAP57,CBF5,NAP57	AGRIS	0	0
Cre17g729600	11184.7	-0.1257	At5g57390	AIL5,CHO1,EMK	AGRIS	PlantTFDB	PlnTFDB
Cre06g291500	11248.6	-0.1541	At4g35590	0	AGRIS	PlantTFDB	PlnTFDB
Cre01g023100	11333.8	-0.1654	At5g67180	TOE3	0	PlantTFDB	PlnTFDB
Cre12g501600	11555.5	-0.1624	At2g21230	0	AGRIS	PlantTFDB	PlnTFDB
Cre09g392300	11649.7	-0.2268	At3g14980	0	AGRIS	0	PlnTFDB
Cre07g352600	11653.2	-0.2024	At5g04940	SUVH1	0	0	PlnTFDB
Cre01g032000	11850.3	-0.1905	At5g19330	ARIA	0	0	PlnTFDB
Cre12g492200	11935.8	-0.2272	At3g19510	HAT3.1	AGRIS	PlantTFDB	PlnTFDB
Cre02g089200	11947	-0.1573	At2g22740	SDG23,SUVH6	0	0	PlnTFDB
Cre12g560200	11967.7	-0.2225	At5g15770	AtGNA1,GNA1	0	0	PlnTFDB
Cre12g520650	12001.4	-0.2649	At1g76900	AtTLP1,TLP1	AGRIS	0	PlnTFDB
Cre17g742700	12107	-0.2388	At4g15180	ATXR3,SDG2	0	0	PlnTFDB
Cre09g388550	12179	-0.2793	At4g30930	NFD1	AGRIS	0	0
Cre01g023050	12180.5	-0.2546	At2g01650	PUX2	AGRIS	0	0
Cre13g575900	12232.6	-0.2408	At2g27100	SE	AGRIS	0	0
Cre17g714229	12266.6	-0.2093	At3g18100	AtMYB4R1,MYB4R1	AGRIS	PlantTFDB	PlnTFDB
Cre17g739450	12378.8	-0.1987	At5g23090	NF-YB13	AGRIS	PlantTFDB	PlnTFDB
Cre16g661650	12485	-0.2386	At5g18560	PUCHI	AGRIS	PlantTFDB	PlnTFDB
Cre03g164650	12498.7	-0.2343	At3g56570	0	AGRIS	0	PlnTFDB
Cre03g183350	12645.3	-0.303	At5g63950	CHR24	0	0	PlnTFDB
Cre08g364050	12682.7	-0.2248	At1g21700	ATSWI3C,CHB4,SWI3C	0	0	PlnTFDB
Cre06g255450	12913.2	-0.2841	At3g12280	ATRBR1,RB,RB1,RBR,RBR1	0	0	PlnTFDB
Cre04g215450	12990.2	-0.2613	At5g19330	ARIA	0	0	PlnTFDB
Cre02g103450	13131.8	-0.3298	At2g02820	AtMYB88,MYB88	0	PlantTFDB	PlnTFDB
Cre01g035150	13194.8	-0.3031	At3g19360	0	0	PlantTFDB	PlnTFDB
Cre03g158550	13207.3	-0.3364	At2g25170	CHD3,CHR6,GYM,PKL,SSL2	0	0	PlnTFDB
Cre06g299000	13257.2	-0.3026	At4g30930	NFD1	AGRIS	0	0
Cre14g623800	13261.1	-0.273	At2g38130	ATMAK3	0	0	PlnTFDB
Cre07g346418	13265	-0.2989	At3g56570	0	AGRIS	0	PlnTFDB
Cre16g667450	13271	-0.3303	At1g25280	AtTLP10,TLP10	AGRIS	0	PlnTFDB
Cre13g590800	13317.5	-0.315	At1g51060	HTA10	0	0	PlnTFDB
Cre11g481800	13669.3	-0.3687	At2g20110	0	AGRIS	PlantTFDB	PlnTFDB
Cre13g570150	13714.5	-0.326	At3g21430	ALY3,ATALY3	0	PlantTFDB	PlnTFDB
Cre12g522400	13812.8	-0.3961	At5g11510	AtMYB3R4,MYB3R-4	AGRIS	PlantTFDB	PlnTFDB
Cre03g163200	13853.8	-0.3877	At5g05660	ATNFXL2	0	PlantTFDB	0
Cre07g357650	13883.6	-0.3715	At1g54390	ING2	0	0	PlnTFDB
Cre12g489000	13903.2	-0.3989	At1g32150	AtbZIP68,bZIP68	AGRIS	PlantTFDB	PlnTFDB
Cre02g097850	13945.9	-0.3766	At5g56930	emb1789	0	0	PlnTFDB
Cre06g268600	14072	-0.3958	At2g21060	ATCSP4,ATGRP2B,GRP2B	0	0	PlnTFDB
Cre06g300600	14077.9	-0.3968	At1g76580	0	AGRIS	PlantTFDB	0
Cre02g079200	14306.5	-0.4262	At4g14540	NF-YB3	AGRIS	PlantTFDB	PlnTFDB
Cre07g341800	14396.3	-0.4537	At2g27470	NF-YB11	0	PlantTFDB	PlnTFDB
Cre16g670800	14433.5	-0.4453	At2g30410	KIS,TFCA	AGRIS	0	0
Cre06g261450	14519.3	-0.5239	At3g28730	ATHMG,HMG,NFD,SSRP1	0	0	PlnTFDB
Cre02g089850	14582.4	-0.4652	At3g28730	ATHMG,HMG,NFD,SSRP1	0	0	PlnTFDB
Cre03g160700	14601.8	-0.4873	At1g08000	GATA10	AGRIS	PlantTFDB	PlnTFDB
Cre16g692350	14606.3	-0.4655	At1g23540	AtPERK12,IGI1	AGRIS	0	0
Cre16g668200	14607.2	-0.5061	At3g24010	ATING1,ING1	0	0	PlnTFDB
Cre03g197350	14640.4	-0.5066	At1g09770	ATCDC5,ATMYBCDC5,CDC5	AGRIS	PlantTFDB	PlnTFDB
Cre06g254700	14683.9	-0.4611	At1g75340	0	0	PlantTFDB	PlnTFDB
Cre04g211700	14701	-0.4965	At5g19330	ARIA	0	0	PlnTFDB
Cre03g189000	14721.5	-0.5179	At3g19210	ATRAD54,CHR25,RAD54	0	0	PlnTFDB
Cre11g476200	14968	-0.5589	At3g19360	0	0	PlantTFDB	PlnTFDB
Cre06g297750	14973.2	-0.5769	At5g06160	ATO	AGRIS	0	0
Cre03g197700	15031.4	-0.5634	At1g05830	ATX2,SDG30	0	0	PlnTFDB
Cre12g510150	15034.8	-0.5406	At4g25440	ZFWD1	0	PlantTFDB	PlnTFDB
Cre10g441000	15058.9	-0.5699	At1g32130	ATIWS1,IWS1	0	0	PlnTFDB
Cre02g089150	15112.1	-0.5402	At3g07740	ADA2A,ATADA2A,HAC10,HXA02,HXA2	0	0	PlnTFDB
Cre03g199350	15147	-0.5911	At1g48310	CHA18,CHR18	0	0	PlnTFDB
Cre03g174500	15165.8	-0.5465	At5g44180	0	AGRIS	PlantTFDB	PlnTFDB
Cre06g305200	15170.4	-0.6168	At1g30970	SUF4	AGRIS	0	PlnTFDB
Cre10g430950	15220	-0.6012	At3g19210	ATRAD54,CHR25,RAD54	0	0	PlnTFDB
Cre05g239250	15229	-0.627	At1g08620	PKDM7D	AGRIS	0	PlnTFDB
Cre06g250950	15242.5	-0.6646	At5g42820	ATU2AF35B,U2AF35B	0	0	PlnTFDB
Cre01g029450	15250.5	-0.6033	At3g28730	ATHMG,HMG,NFD,SSRP1	0	0	PlnTFDB
Cre08g361400	15294.4	-0.5916	At4g14770	ATTCX2,TCX2	AGRIS	PlantTFDB	PlnTFDB
Cre12g550250	15302.5	-0.6159	At4g14770	ATTCX2,TCX2	AGRIS	PlantTFDB	PlnTFDB
