# Supplementary material for: Lipid remodeling regulator 1 (LRL1) is differently involved in the phosphorus‐depletion response from PSR1 in Chlamydomonas reinhardtii
Source: Plant J. 2019 Aug 23;100(3):610–26. doi: 10.1111/tpj.14473 (PMC6899820; doi:10.1111/tpj.14473)
Supplement: Supplementary file 4 — Data S2. Normalized read count for genes related to chlorophyll synthesis, chlorophyll degradation, and lipid synthesis. [file TPJ-100-610-s004.xlsx]

## Sheet: chlorophyll synthesis
Gene ID	Gene symbol	A. thalianaannotation	Normalized read count
			TAP4d_control	TAP4d_lrl1-1	TAP-P2d_control	TAP-P2d_lrl1-1	TAP-P4d_control	TAP-P4d_lrl1-1	TAP5d_CC125	TAP-P5d_CC125	TAP8d_CC124	TAP8d_CW15	TAP8d_CC4334	TAP13d_CC124	TAP13d_CW15	TAP13d_cc4334	TAP-P8d_CC124	TAP-P8d_CW15	TAP-P8d_CC4334	TAP-P13d_CC124	TAP-P13d_CW15	TAP-P13d_CC4334
Cre03.g158000.t1.2	GSA	glutamate-1-semialdehyde 2,1-aminomutase 2	650.863	1889.31	1573.43	1170.26	604.722	927.453	1402.27	555.258	954.796	556.235	2191.44	1771.88	1759.92	2727.82	27.7711	245.933	67.7429	313.846	289.571	165.009
Cre02.g091050.t1.2	ALAD	Aldolase superfamily protein	1763.87	2679.61	2267.97	1710.77	1483.9	1285.64	2821.72	1636.88	1998.33	3179.51	2946.31	2644.53	3259.45	3153.47	321.351	2367.45	2506.49	2422.29	2712.65	2346
Cre02.g113850.t1.1	PBGD	hydroxymethylbilane synthase	89.1593	91.3783	81.4581	54.5461	76.7532	102.34	74.7078	56.0148	109	120.987	71.1638	83.7685	59.688	48.8958	13.8855	16.2154	61.1338	5.00818	26.6272	27.2624
Cre09.g409100.t1.2	UROS	uroporphyrinogen-III synthase family protein	136.711	476.649	591.643	654.554	539.598	1036.19	233.836	328.087	289.618	213.779	639.809	701.106	1100.21	468.271	121.003	429.708	563.423	335.548	632.397	1101.97
Cre02.g073700.t1.2	UROD1	Uroporphyrinogen decarboxylase	481.46	1126.18	1659.17	1244.64	762.88	808.057	613.351	432.114	881.431	920.223	1240.38	1527.5	1492.9	1225.53	172.577	691.856	307.321	439.05	795.489	588.293
Cre11.g467700.t1.1		Uroporphyrinogen decarboxylase	2878.36	5127.06	3022.52	1785.15	1925.81	2183.25	4289.72	1480.84	7359.93	5481.35	7541.36	7650.24	6992.22	7242.85	97.1988	581.051	241.231	393.977	565.829	863.787
Cre02.g073700.t1.2	UROD2	Uroporphyrinogen decarboxylase	481.46	1126.18	1659.17	1244.64	762.88	808.057	613.351	432.114	881.431	920.223	1240.38	1527.5	1492.9	1225.53	172.577	691.856	307.321	439.05	795.489	588.293
Cre02.g076300.t1.1		Uroporphyrinogen decarboxylase	216.954	311.18	115.756	34.7112	37.2137	49.0377	344.403	81.7994	274.246	128.165	369.12	589.293	622.012	648.183	15.8692	140.533	26.4362	108.511	109.837	90.3963
Cre02.g073700.t1.2	UROD3	Uroporphyrinogen decarboxylase	481.46	1126.18	1659.17	1244.64	762.88	808.057	613.351	432.114	881.431	920.223	1240.38	1527.5	1492.9	1225.53	172.577	691.856	307.321	439.05	795.489	588.293
Cre02.g076300.t1.1		Uroporphyrinogen decarboxylase	216.954	311.18	115.756	34.7112	37.2137	49.0377	344.403	81.7994	274.246	128.165	369.12	589.293	622.012	648.183	15.8692	140.533	26.4362	108.511	109.837	90.3963
Cre02.g085450.t1.2	CPX1	Coproporphyrinogen III oxidase	523.068	1397.84	1487.68	753.728	1041.98	850.698	990.626	642.392	1507.83	1698.95	1401.99	2709.36	3121.23	2105.65	160.676	832.389	756.738	509.165	805.474	820.741
Cre02.g092600.t1.2	CPX2	Coproporphyrinogen III oxidase	121.851	400.089	274.385	391.74	232.585	202.547	165.104	127.145	207.868	359.886	113.064	462.183	362.317	236.957	41.6566	70.2666	95.8314	106.841	113.166	129.138
Cre09.g396300.t1.2	PPX	Flavin containing amine oxidoreductase family	187.235	540.861	1427.66	1209.93	1065.24	955.17	470.659	516.136	698.717	434.735	997.623	1338.47	796.189	1600.08	25.7874	127.02	226.36	358.92	196.376	235.317
Cre05.g242000.t1.2	CHLD	ALBINA 1	768.256	1387.96	998.934	604.966	707.06	609.774	1263.31	669.066	506.22	300.931	365.795	1528.59	1731.3	1445.25	83.3132	175.667	99.1359	148.576	176.405	219.534
Cre06.g306300.t1.2	CHLI1	P-loop containing nucleoside triphosphate hydrolases superfamily protein	1671.74	3879.87	1569.14	1031.42	1065.24	1328.28	2381.69	1334.57	1328.26	1119.13	1934.72	3215.62	3887.05	4492.15	150.757	381.061	361.846	517.512	512.574	819.306
Cre12.g510800.t1.2	CHLI2	P-loop containing nucleoside triphosphate hydrolases superfamily protein	334.347	1113.83	1852.1	952.078	1262.94	1166.25	452.729	412.109	544.65	545.469	226.793	1448.1	1438.8	912.095	25.7874	178.369	19.8272	83.4697	96.5237	41.611
Cre07.g325500.t1.1	CHLH1	magnesium-chelatase subunit chlH, chloroplast, putative / Mg-protoporphyrin IX chelatase, putative (CHLH)	2217.09	3815.66	6499.5	5692.63	3165.49	3430.51	1694.37	4427.84	252.237	734.127	658.431	217.798	1018.54	4437.61	43.6403	175.667	517.159	100.164	106.509	860.917
Cre07.g325500.t1.1	CHLH2	magnesium-chelatase subunit chlH, chloroplast, putative / Mg-protoporphyrin IX chelatase, putative (CHLH)	2217.09	3815.66	6499.5	5692.63	3165.49	3430.51	1694.37	4427.84	252.237	734.127	658.431	217.798	1018.54	4437.61	43.6403	175.667	517.159	100.164	106.509	860.917
Cre12.g498550.t1.1	PPMT	magnesium-protoporphyrin IX methyltransferase	964.406	1578.13	1063.24	917.367	530.295	833.641	1234.92	342.313	683.345	510.095	1308.22	1096.27	1190.97	1200.14	47.6076	327.01	34.6976	353.911	406.065	97.5706
Cre07.g346050.t2.1	CHL27A	dicarboxylatediiron protein, putative (Crd1)	582.507	348.225	2936.78	748.77	493.081	490.377	855.405	185.382	282.631	1075.56	410.355	439.238	526.022	756.004	21.8201	54.0513	14.8704	56.7594	33.284	48.7853
Cre07.g346050.t2.1	CHL27B	dicarboxylatediiron protein, putative (Crd1)	582.507	348.225	2936.78	748.77	493.081	490.377	855.405	185.382	282.631	1075.56	410.355	439.238	526.022	756.004	21.8201	54.0513	14.8704	56.7594	33.284	48.7853
Cre01.g015350.t1.1	LPOR	protochlorophyllide oxidoreductase A	873.761	2850.01	6336.58	3257.89	2602.63	2820.74	1719.77	3207.07	4153.87	5973.5	1717.24	8703.91	7195.37	4276.5	87.2805	1894.5	604.729	781.276	1314.72	1383.21
Cre01.g043350.t1.2	CAO	Pheophorbide a oxygenase family protein with Rieske [2Fe-2S] domain	3451.95	2333.85	2666.68	1740.52	1469.94	1204.62	1372.38	1683.11	412.942	1296	2727.5	918.175	914.169	3365.35	45.6239	13.5128	429.589	56.7594	9.98521	398.892
Cre06.g294750.t1.2	CHS	UbiAprenyltransferase family protein	370.011	980.464	394.429	292.566	334.923	407.226	1084.76	484.572	639.675	580.842	1053.49	1201.9	1105.8	1233.68	53.5585	251.338	95.8314	196.988	256.287	239.622

## Sheet: chlorophyll degradation
Gene symbol and annotation	Gene ID	Normalized read count
		TAP4d_control	TAP4d_lrl1-1	TAP-P2d_control	TAP-P2d_lrl1-1	TAP-P4d_control	TAP-P4d_lrl1-1	TAP5d_CC125	TAP-P5d_CC125	TAP8d_CC124	TAP8d_CW15	TAP8d_CC4334	TAP13d_CC124	TAP13d_CW15	TAP13d_cc4334	TAP-P8d_CC124	TAP-P8d_CW15	TAP-P8d_CC4334	TAP-P13d_CC124	TAP-P13d_CW15	TAP-P13d_CC4334
Chlorophyll breakdown
Chlorophyll b reductases
NYC1	Cre12.g517700.t1.2	806.892	612.481	407.291	495.874	220.956	296.358	262.225	212.501	121.227	1516.44	1561.61	118.733	180.46	1811.34	51.5749	59.4564	102.44	150.245	109.837	100.44
NOL	Cre14.g608800.t1.2	145.627	222.271	180.065	79.3398	276.777	206.811	325.726	275.628	276.692	345.532	306.603	397.718	414.326	330.047	126.953	143.236	123.92	120.196	156.435	109.05
HCAR	Cre11.g468700.t1.2	240.73	385.271	154.342	312.401	325.62	253.717	129.245	107.584	215.554	169.69	155.629	371.131	301.232	200.598	25.7874	162.154	41.3066	48.4124	109.837	55.9596
Chlorophyllases and pheophytinase
CLH1	Cre03.g148750.t1.2	102.533	209.923	188.64	223.143	176.765	136.453	67.2371	70.2408	45.4166	81.5127	38.5747	110.356	109.254	66.7616	41.6566	51.3487	114.006	50.0818	36.6125	167.879
CLH2	Cre03.g148750.t1.2	102.533	209.923	188.64	223.143	176.765	136.453	67.2371	70.2408	45.4166	81.5127	38.5747	110.356	109.254	66.7616	41.6566	51.3487	114.006	50.0818	36.6125	167.879
PPH	Cre12.g514700.t1.2	138.197	246.968	192.927	163.638	132.574	144.981	150.91	142.26	70.221	97.4052	15.962	56.8169	50.2636	42.0002	51.5749	27.0256	109.05	38.396	33.284	61.6991
Pheophorbide a oxygenases
PAO1	Cre17.g724700.t1.1	263.02	498.876	214.363	689.265	844.285	569.264	131.486	451.675	323.855	236.336	335.201	491.684	227.233	339.763	103.15	416.195	358.542	155.254	422.707	189.402
PAO2	Cre17.g724600.t1.2	169.403	345.756	240.087	416.534	637.284	420.019	135.221	589.934	290.317	78.4368	464.892	544.859	320.779	509.331	226.136	189.179	328.801	140.229	193.047	285.538
PAO3	Cre10.g450550.t1.1	54.9816	66.6814	68.5963	79.3398	123.27	76.7547	53.7896	44.0116	15.3718	45.114	7.98098	62.6442	67.0181	21.9404	19.8365	32.4308	31.393	21.7021	23.2988	17.2183
PAO6	Cre06.g305650.t1.2	164.945	484.058	304.396	396.699	537.272	379.509	290.613	411.664	367.176	539.83	758.858	572.539	406.646	703.034	305.482	221.61	206.533	215.352	296.228	166.444
PAO8	Cre13.g583050.t1.1	136.711	96.3176	107.182	79.3398	160.484	83.1509	118.785	117.364	7.68588	18.4557	4.65557	21.8526	8.02821	52.3436	9.91824	8.10769	11.5659	6.67757	6.65681	15.7835
PAO9	Cre06.g278245.t1.1	32.6917	91.3783	124.331	109.092	207.001	162.038	61.2604	331.199	136.25	25.1203	142.328	266.602	135.432	190.568	69.4277	175.667	153.661	303.83	189.719	114.789
Potential of CGL61
CGL61	Cre12.g487500.t1.1	326.917	330.938	192.927	138.845	155.832	144.981	295.843	169.378	32.141	46.1393	13.3016	14.9326	15.3583	124.12	9.91824	16.2154	72.6997	10.0164	3.3284	57.3945
Heme breakdown
Hemeoxygenases
HMOX1	Cre10.g423500.t1.2	4725.44	5527.15	4844.61	3724.01	3519.02	2424.17	2875.5	1507.95	3536.9	5954.53	6064.22	4646.24	4006.43	4609.68	1503.61	1983.68	2785.72	2385.56	2463.02	3206.92
HMOX2	Cre11.g467753.t1.1	153.057	266.726	107.182	64.4636	102.338	110.868	152.404	209.833	354.599	346.557	440.949	300.838	264.233	261.091	210.267	205.395	342.019	155.254	159.763	299.886
FDBR phycocyanobilin:ferredoxin oxidoreductase
PCYA1	Cre13.g587100.t1.2	313.544	385.271	235.8	208.267	197.698	217.472	242.8	235.173	279.487	156.874	83.8003	237.101	264.233	174.897	946.2	845.902	216.447	550.9	585.799	282.668

## Sheet: lipid synthesis
Gene ID	Gene symbol	A. thalianaannotation	Normalized read count
			TAP4d_control	TAP4d_lrl1-1	TAP-P2d_control	TAP-P2d_lrl1-1	TAP-P4d_control	TAP-P4d_lrl1-1	TAP5d_CC125	TAP-P5d_CC125	TAP8d_CC124	TAP8d_CW15	TAP8d_CC4334	TAP13d_CC124	TAP13d_CW15	TAP13d_cc4334	TAP-P8d_CC124	TAP-P8d_CW15	TAP-P8d_CC4334	TAP-P13d_CC124	TAP-P13d_CW15	TAP-P13d_CC4334
Cre02.g143000.t1.2	GPA1 (ATS1/ACT1)	Phospholipid/glycerol acyltransferase family protein	3602.04	2825.32	394.429	426.452	451.216	518.094	2165.78	374.766	515.304	1130.93	2218.71	1059.49	1304.41	1599.14	81.3296	67.5641	77.6565	131.882	83.2101	116.224
Cre06.g273250.t1.2	GPAT (GPAT9)	glycerol-3-phosphate acyltransferase 9	298.684	439.604	437.301	446.287	676.824	560.736	283.89	341.868	270.403	286.576	126.366	245.114	269.12	251.061	192.414	91.8871	267.667	190.311	69.8965	203.75
Cre09.g398289.t1.1	LPAT (LPAT1/ATS2)	Phospholipid/glycerol acyltransferase family protein	172.375	234.62	64.309	54.5461	74.4274	89.5472	193.493	61.7941	60.439	188.658	151.639	186.476	191.63	253.255	13.8855	51.3487	80.961	25.0409	63.2397	51.655
Cre17.g707300.t1.2	LPAT	Phospholipid/glycerol acyltransferase family protein	206.552	291.423	154.342	158.68	197.698	217.472	133.727	92.0243	481.416	327.076	701.661	434.868	406.646	131.956	331.269	862.118	232.969	323.862	898.669	147.791
Cre12.g506600.t1.2	PAH1 (PAH1/PAH2)	phosphatidic acid phosphohydrolase 2	263.02	204.984	407.291	391.74	481.452	388.038	294.349	625.943	183.413	318.361	229.453	157.703	158.47	387.719	1755.53	1199.94	1766.27	1161.9	1511.1	1341.6
Cre05.g230900.t1.1	PAP1	lipid phosphate phosphatase 3	68.3555	101.257	128.618	119.01	146.529	162.038	166.598	169.378	163.5	86.1267	189.548	91.4169	131.593	86.508	71.4113	332.415	77.6565	78.4615	262.944	96.1358
Cre05.g240000.t1.2	PAP2	lipid phosphate phosphatase 3	365.553	296.362	227.225	287.607	411.676	430.679	201.711	330.754	1358.31	660.305	1681.99	578.731	544.871	741.586	384.828	1372.9	2838.59	941.538	2017.01	2457.92
Cre03.g150050.t1.1	PAP2-like	n.a.	66.8695	54.333	38.5854	109.092	65.1239	89.5472	75.4549	99.5819	48.5608	29.7342	114.394	22.9453	34.5562	99.0454	59.5095	27.0256	95.8314	56.7594	33.284	64.5688
Cre13.g585301.t1.1	MGD1	monogalactosyl diacylglycerol synthase 1	1282.41	684.102	351.556	238.019	539.598	383.774	871.093	461.9	318.615	2979.57	1697.95	863.179	791.303	1831.4	854.952	689.154	745.172	791.292	702.293	713.126
Cre13.g583600.t1.2	DGD1	UDP-Glycosyltransferase superfamily protein	2601.97	2138.75	1080.39	852.903	1800.21	1362.4	1361.18	1285.67	1862.43	3626.04	2738.81	2618.67	2502.71	2378.97	3308.73	5986.18	3246.7	4964.78	6157.55	3053.39
Cre12.g561550.t1.2	CDS1	ABC transporter of the mitochondrion 3	271.936	353.165	758.847	540.503	546.576	373.113	210.676	368.097	341.323	328.102	161.615	319.049	311.355	310.614	228.12	213.502	441.155	242.062	219.675	403.196
Cre02.g095106.t1.1	PGPS1	phosphatidylglycerolphosphate synthase 2	422.021	750.784	1183.29	823.151	1102.46	1189.7	286.878	706.409	422.724	345.019	451.591	328.882	509.617	406.838	321.351	721.584	1254.07	385.63	542.53	1508.04
Cre13.g604700.t1.1	PGPS2	cardiolipin synthase	172.375	150.651	308.683	327.277	220.956	279.302	267.454	205.388	267.958	693.115	462.232	268.787	423.75	350.42	75.3786	140.533	317.235	235.384	83.2101	429.024
Cre03.g162601.t1.1	PGPS3	phosphatidylglycerolphosphate synthase 1	118.879	195.105	42.8727	84.2986	30.2361	81.0189	157.634	55.1257	20.9615	19.9937	28.5985	38.2421	43.6316	35.4181	9.91824	5.40513	0	6.67757	6.65681	5.73945
Cre03.g180250.t1.2	INO1	myo-inositol-1-phosphate synthase 2	8458.25	5633.35	27511.4	13993.6	35776.3	21286.6	4212.77	10867.3	17946.2	40066.8	73472.3	30160.3	26786	14579.7	69850.2	197757	71212.6	63772.5	136801	46158.1
Cre10.g419800.t1.2	PIS1	phosphatidylinositol synthase 1	263.02	377.862	668.814	694.223	825.678	562.868	148.669	297.856	551.637	278.374	714.963	407.552	334.742	410.286	124.97	464.841	869.092	262.095	409.394	924.051
Cre01.g038250.t1.2	SDC1	Pyridoxal phosphate (PLP)-dependent transferases superfamily protein	2523.21	1936.23	33517.9	20980.4	45028.6	22084	1081.77	15713.9	12502.8	25969.2	43819.6	24265.9	20512.1	8452.39	145683	276380	123279	107514	238587	78359.3
Cre03.g186200.t1.2	PCT1	cytidinediphosphate diacylglycerol synthase 2	531.984	824.874	1187.57	1209.93	1209.44	1257.92	311.532	1017.16	277.391	764.374	728.265	473.474	693.917	698.959	527.65	1140.48	3078.17	1242.03	1258.14	3498.19
Cre12.g489050.t1.2	PCT2	cytidinediphosphate diacylglycerol synthase 4	994.126	928.601	497.323	436.369	479.126	537.283	520.714	292.077	633.736	1050.44	1062.8	816.196	624.106	653.511	1094.97	708.071	277.581	784.615	745.563	401.761
Cre12.g539000.t1.2	ECT1	phosphorylethanolaminecytidylyltransferase 1	423.507	501.346	801.719	699.182	621.003	469.057	301.073	375.21	760.553	1048.39	773.49	599.127	579.428	587.063	279.694	254.041	692.299	494.14	369.453	644.253
Cre06.g291600.t1.1	ETK1	Protein kinase superfamily protein	52.0096	140.772	192.927	213.226	86.0566	91.6792	68.7312	68.4625	53.8012	36.9114	23.2779	72.4779	82.3764	37.9256	77.3623	13.5128	54.5248	35.0573	29.9556	70.3082
Cre12.g554250.t1.1	UGP3(LPB1)	UDP-glucose pyrophosphorylase 3	230.328	177.817	878.89	530.585	641.936	415.755	147.922	616.163	214.855	509.07	465.557	419.206	416.071	254.196	1255.65	1510.73	1843.93	802.978	1797.34	994.359
Cre16.g656400.t1.2	SQD1	sulfoquinovosyldiacylglycerol 1	809.864	1178.04	3043.96	3694.26	2365.39	1722.72	818.798	1233.21	747.976	1005.32	2025.84	1351.59	1168.98	1299.5	964.053	1886.39	2511.44	1821.31	2765.9	3139.48
Cre01.g038550.t1.1	SQD2-1	sulfoquinovosyldiacylglycerol 2	83.2153	153.12	1273.32	1160.34	944.297	650.283	94.1319	401.439	23.0577	61.5191	23.2779	93.6021	114.489	92.1498	464.174	270.256	860.83	335.548	209.689	687.299
Cre16.g689150.t1.2	SQD2-2	sulfoquinovosyldiacylglycerol 2	13.3739	14.8181	1088.97	986.789	1316.43	703.585	23.1594	679.735	13.2756	24.095	17.2921	14.5684	16.7545	27.5823	686.342	970.22	2608.93	585.957	941.939	1822.27
Cre06.g250200.t1.2	SAS1	methionine adenosyltransferase 3	16023.4	8930.37	48248.9	32053.3	16099.6	9811.81	17377.8	12052.1	14240.2	104376	50237	35312.8	36360.8	69368.4	5312.21	50316.3	17671	32135.8	56939	46188.2
Cre07.g324200.t1.2	BTA1	n.a.	419.049	325.998	1753.49	1363.65	2135.13	1422.09	719.436	1477.28	916.018	954.058	1504.42	1460.85	880.311	2356.09	307.465	543.215	1133.45	1225.33	911.983	1670.18
Cre01.g045903.t1.1	DGAT1	membrane bound O-acyl transferase (MBOAT) family protein	124.823	180.287	235.8	178.515	253.518	221.736	153.898	117.809	137.647	124.063	128.361	122.375	135.782	131.643	83.3132	62.1589	79.3087	83.4697	66.5681	67.4385
Cre12.g557750.t1.1	DGTT1	diacylglycerol acyltransferase family	40.1217	101.257	60.0218	109.092	532.621	236.66	30.6302	601.937	32.141	7.17722	14.6318	23.3095	31.4147	31.3435	184.479	181.072	148.704	78.4615	316.198	73.178
Cre09.g386912.t1.1	DGTT2	diacylglycerol acyltransferase family	463.628	768.071	1251.88	1368.61	1174.56	1196.09	263.719	780.651	564.912	290.165	536.056	447.615	549.758	655.079	1148.53	889.143	1485.39	762.913	748.891	1450.65
Cre06.g299050.t1.2	DGTT3	diacylglycerol acyltransferase family	282.338	417.376	1028.94	1016.54	1390.86	927.453	221.882	517.915	296.955	226.083	208.836	377.322	378.373	329.106	414.583	464.841	1967.85	310.507	309.542	1058.93
Cre03.g205050.t1.2	DGTT4	diacylglycerol acyltransferase family	60.9255	71.6208	25.7236	49.5874	60.4722	83.1509	60.5133	74.2418	10.4808	13.3291	1.99525	16.7537	34.5562	23.821	3.9673	0	3.30453	5.00818	3.3284	20.0881
Cre02.g079050.t1.1	DGTT5	diacylglycerol acyltransferase family	2.97198	4.93937	4.28727	0	2.32585	0	3.73539	8.00211	1.39743	27.1709	1.33016	3.64211	38.7449	1.88061	7.93459	51.3487	1.65227	10.0164	33.284	1.43486
Cre02.g106400.t1.1	PDAT1/LCA1	phospholipid:diacylglycerol acyltransferase	157.515	316.119	231.513	327.277	179.091	187.623	224.871	160.487	83.4966	224.545	309.263	189.754	198.611	368.599	37.6893	48.6461	163.574	63.4369	63.2397	192.272
Cre09.g405500.t1.1	MLDP	n.a.	316.516	619.89	1183.29	530.585	1376.91	1023.4	248.03	2078.77	1940.69	1578.99	2382.32	1822.15	1436.7	1024.93	2834.63	10148.1	12428.3	4283.66	9802.15	8336.55
n.a. means not annotated in A. thaliana
