# Supplementary material for: Lipid remodeling regulator 1 (LRL1) is differently involved in the phosphorus‐depletion response from PSR1 in Chlamydomonas reinhardtii
Source: Plant J. 2019 Aug 23;100(3):610–26. doi: 10.1111/tpj.14473 (PMC6899820; doi:10.1111/tpj.14473)
Supplement: Supplementary file 5 — Data S3. Differentially expressed genes (DEGs) of control versus lrl1‐1 under P‐replete and P‐depleted condition. [file TPJ-100-610-s005.xlsx]

## Sheet: Sheet1 (2)
Supplemental Dataset 3. Differentially expressed genes (DEGs) of control versus lrl1-1 under P-replete and P-depleted condition.
Description:
TAP4d_control : control at mixotrophic nutrient replete condition on day 4
TAP4d_lrl1-1 : lrl1-1 at mixotrophic nutrient replete condition on day 4
TAP-P4d_control : control at mixotrophic P-depleted condition on day 4
TAP-P4d_lrl1-1 : lrl1-1 at mixotrophic P-depleted condition on day 4
TAP-P2d_control : control at mixotrophic P-depleted condition on day 2
TAP-P2d_lrl1-1 : lrl1-1 at mixotrophic P-depleted condition on day 2
Gene ID	Best-hit-A. thaliana-name	A. thaliana gene symbol	A. thaliana annotation	Other definition line annotation	TAP4d_control	TAP4d_lrl1-1	TAP-P4d_control	TAP-P4d_lrl1-1	TAP-P2d_control	TAP-P2d_lrl1-1	p.value TAP4d_control vs TAP-P4d_control	p.value TAP-P_2d_control vs TAP-P_2d_lrl1-1	p.value TAP-P_4d_control vs TAP-P_4d_lrl1-1
Cre01.g003300				PTHR30483 - LEUCINE-SPECIFIC-BINDING PROTEIN (1 of 2)	0	0	1402.49	6.39623	34.2982	49.5874	0.000157362	0.808016	1.09066e-19
Cre01.g003850	AT2G44890.1	CYP704A1	cytochrome P450, family 704, subfamily A, polypeptide 1	Cytochrome P450, CYP197 superfamily	59.4395	284.014	627.981	767.547	621.654	937.202	0.0913376	0.354438	0.543392
Cre01.g004900				PTHR11019//PTHR11019:SF1 - THIJ/PFPI // SUBFAMILY NOT NAMED (1 of 3)	127.795	671.754	1800.21	8777.75	6426.62	10978.6	0.0573499	0.164795	7.63736e-06
Cre01.g007251					1.48599	2.46968	939.645	411.491	1063.24	590.09	0.00076157	0.221347	0.040729
Cre01.g012126				3.1.6.1 - Arylsulfatase / Sulfatase (1 of 19)	22.2898	54.333	372.137	185.491	1054.67	277.689	0.0571742	0.00773906	0.135024
Cre01.g014350	AT3G52960.1		Thioredoxin superfamily protein	Peroxiredoxin, type II	313.544	792.768	3456.22	2596.87	4467.33	4289.31	0.077819	0.964511	0.469097
Cre01.g014400					26.7478	51.8633	388.418	526.623	415.865	575.214	0.0669567	0.495616	0.405352
Cre01.g016600	AT1G44575.1	NPQ4,PSBS	Chlorophyll A-B binding family protein	Chloroplast Photosystem II-associated 22 kDa protein	4.45797	0	472.149	46.9057	42.8727	34.7112	0.00617032	0.954694	5.31926e-06
Cre01.g016750	AT1G44575.1	NPQ4,PSBS	Chlorophyll A-B binding family protein	K03542 - photosystem II 22kDa protein (psbS) (1 of 2)	1.48599	0	116.293	21.3208	12.8618	4.95874	0.0291297	0.90618	0.0211725
Cre01.g019550	AT5G07270.1	XBAT33	XB3 ortholog 3 in Arabidopsis thaliana	PTHR24128:SF17 - E3 UBIQUITIN-PROTEIN LIGASE XBAT32 (1 of 2)	10.4019	9.87873	1916.5	863.49	1616.3	803.316	0.00168663	0.126615	0.0360165
Cre01.g028777				PF13359 - DDE superfamily endonuclease (DDE_Tnp_4) (1 of 1)	8.91593	7.40905	146.529	100.208	102.894	133.886	0.083142	0.737923	0.536782
Cre01.g031250	AT2G20940.1		Protein of unknown function (DUF1279)	PF06916 - Protein of unknown function (DUF1279) (DUF1279) (1 of 2)	427.965	412.437	5651.83	2095.83	4707.42	2771.94	0.0602764	0.215207	0.00653014
Cre01.g031500	AT4G39830.1		Cupredoxin superfamily protein	1.10.3.3 - L-ascorbate oxidase / Ascorbase (1 of 1)	10.4019	14.8181	2151.42	413.623	342.982	431.41	0.00140478	0.644743	2.24643e-05
Cre01.g031700				PF05050 - Methyltransferase FkbM domain (Methyltransf_21) (1 of 13)	7.42994	29.6362	155.832	102.34	47.16	128.927	0.0634178	0.252117	0.481425
Cre01.g034850					466.6	367.983	4298.18	2654.43	2902.48	1720.68	0.0983302	0.232224	0.197772
Cre01.g036650	AT3G53930.2		Protein kinase superfamily protein	PTHR24347:SF138 - PROTEIN F32D8.1 (1 of 4)	56.4676	27.1665	904.758	473.321	1153.28	575.214	0.0511515	0.144381	0.109994
Cre01.g036950				2.7.8.26 - Adenosylcobinamide-GDP ribazoletransferase / Cobalamin-5'-phosphate synthase (1 of 1)	20.8038	9.87873	544.25	200.415	938.912	401.658	0.0296784	0.0858058	0.0226531
Cre01.g038250	AT1G43710.1	emb1075	Pyridoxal phosphate (PLP)-dependent transferases superfamily protein	Serine decarboxylase	2523.21	1936.23	45028.6	22084	33517.9	20980.4	0.0389121	0.258586	0.0471005
Cre01.g038400	AT1G09210.1	AtCRT1b,CRT1b	calreticulin 1b	Calreticulin 2, calcium-binding protein	227.356	224.741	6886.86	3733.26	4887.49	6932.32	0.0185553	0.35725	0.0944082
Cre01.g038550	AT5G01220.1	SQD2	sulfoquinovosyldiacylglycerol 2	Sulfolipid synthase	83.2153	153.12	944.297	650.283	1273.32	1160.34	0.0799358	0.876961	0.368336
Cre01.g041300	AT5G02410.1		DIE2/ALG10 family	2.4.1.256 - Dolichyl-P-Glc:Glc(2)Man(9)GlcNAc(2)-PP-dolichol alpha-1,2- glucosyltransferase / Dol-P-Glc:Glc(2)Man(9)GlcNAc(2)-PP-Dol alpha-1,2-glucosyltransferase (1 of 1)	285.31	521.103	2667.76	2775.96	7875.71	5771.97	0.0974443	0.471503	0.836857
Cre01.g043200	AT3G50685.1			Predicted protein	136.711	291.423	1381.56	1034.06	1907.83	2821.52	0.0904209	0.323551	0.482069
Cre01.g044300				PTHR30570 - PERIPLASMIC PHOSPHATE BINDING COMPONENT OF PHOSPHATE ABC TRANSPORTER (1 of 3)	35.6637	22.2271	8026.53	2827.13	7374.1	2454.58	0.000980739	0.00904455	0.00398418
Cre01.g044350				PTHR11319//PTHR11319:SF28 - G PROTEIN-COUPLED RECEPTOR-RELATED // SUBFAMILY NOT NAMED (1 of 2)	86.1873	41.9846	2156.07	995.679	1663.46	1066.13	0.0256982	0.332417	0.0408466
Cre01.g050550	AT5G51720.1		2 iron, 2 sulfur cluster binding	PF09360 - Iron-binding zinc finger CDGSH type (zf-CDGSH) (1 of 1)	754.882	2486.97	10045.4	9666.83	16720.3	20544.1	0.0591886	0.565165	0.987694
Cre01.g053000	AT5G40610.1		NAD-dependent glycerol-3-phosphate dehydrogenase family protein	Glycerol-3-phosphate dehydrogenase/dihydroxyacetone-3-phosphate reductase	56.4676	69.1511	12538.7	7899.34	1577.72	6624.88	0.00096515	0.000566564	0.210298
Cre01.g053150	AT5G40610.1		NAD-dependent glycerol-3-phosphate dehydrogenase family protein	Glycerol-3-phosphate dehydrogenase/dihydroxyacetone-3-phosphate reductase	1.48599	0	251.192	153.509	124.331	89.2573	0.00741346	0.729575	0.337087
Cre01.g061807	AT5G47120.1	ATBI-1,ATBI1,BI-1,BI1	BAX inhibitor 1	PTHR23291:SF34 - BAX INHIBITOR 1 (1 of 1)	144.141	192.635	1581.58	884.811	801.719	659.512	0.0805995	0.718087	0.133716
Cre02.g075400	AT5G35525.1		PLAC8 family protein	PF04749 - PLAC8 family (PLAC8) (1 of 12)	742.994	1343.51	7956.75	5347.24	9980.76	6391.81	0.0797809	0.289858	0.289151
Cre02.g078804				PF12499 - Pherophorin (DUF3707) (1 of 70)	129.281	49.3937	2518.9	1117.21	475.887	1398.36	0.0360876	0.0172899	0.0300363
Cre02.g080650	AT2G04030.1	AtHsp90.5,CR88,EMB1956,Hsp88.1,HSP90.5	Chaperone protein htpG family protein	Endoplasmic reticulum associated heat shock protein 90B	228.842	133.363	2407.26	1268.58	2186.51	2087.63	0.0837025	0.957028	0.0893428
Cre02.g082000	AT4G12740.1		HhH-GPD base excision DNA repair family protein	K03575 - A/G-specific adenine glycosylase (mutY) (1 of 1)	472.544	931.071	4360.98	5876	13071.9	9352.18	0.0980671	0.431355	0.337446
Cre02.g083500				1.14.13.114 - 6-hydroxynicotinate 3-monooxygenase / HNA-3-monooxygenase (1 of 5)	5.94395	19.7575	102.338	61.8302	4.28727	34.7112	0.0980749	0.375241	0.467869
Cre02.g087400				Putative ZIP transporter	4.45797	0	183.743	100.208	154.342	119.01	0.0300265	0.770775	0.278491
Cre02.g087700	AT4G08390.1	SAPX	stromal ascorbate peroxidase	Ascorbate peroxidase	170.889	827.344	2267.71	1637.43	3871.4	3585.17	0.0614639	0.894438	0.409912
Cre02.g088200	AT5G60640.1	ATPDI2,ATPDIL1-4,PDI2,PDIL1-4	PDI-like 1-4	Protein disulfide isomerase 1	609.255	738.435	7263.64	5163.89	6486.64	9912.52	0.0690621	0.266011	0.370203
Cre02.g093600				PF03061 - Thioesterase superfamily (4HBT) (1 of 5)	35.6637	49.3937	651.239	1317.62	604.505	654.554	0.0452343	0.842823	0.0479544
Cre02.g093800	AT1G60420.1		DC1 domain-containing protein	Nucleoredoxin	46.0656	46.924	590.767	277.17	197.214	119.01	0.072178	0.498781	0.0774393
Cre02.g103350	AT5G64440.1	AtFAAH,FAAH	fatty acid amide hydrolase	3.5.1.99 - Fatty acid amide hydrolase / Oleamide hydrolase (1 of 1)	10.4019	71.6208	274.451	196.151	141.48	173.556	0.0373253	0.767086	0.514047
Cre02.g107000	AT3G48750.1	CDC2,CDC2A,CDC2AAT,CDK2,CDKA1,CDKA;1	cell division control 2	PTHR24056:SF11 - CYCLIN-DEPENDENT KINASE 2 (1 of 1)	52.0096	128.424	1583.91	880.547	600.218	669.43	0.0200808	0.793873	0.129369
Cre02.g107256					0	0	72.1015	14.9245	120.044	14.8762	0.0327377	0.0655979	0.0782739
Cre02.g108900					159.001	439.604	3388.77	2161.92	4780.31	4988.49	0.031392	0.875254	0.235015
Cre02.g111450	AT4G27700.1		Rhodanese/Cell cycle control phosphatase superfamily protein	Rhodanese-like protein	268.964	385.271	5433.2	2780.23	7322.66	5340.56	0.0333439	0.464862	0.0676399
Cre02.g114500	AT3G55960.1		Haloacid dehalogenase-like hydrolase (HAD) superfamily protein	3.1.3.75 - Phosphoethanolamine/phosphocholine phosphatase / PHOSPHO1 (1 of 1)	768.256	582.845	12775.9	5833.36	7502.72	4011.62	0.0432883	0.135641	0.0296826
Cre02.g142206					485.918	948.358	7024.08	4771.58	11601.4	12263	0.0530256	0.846648	0.304439
Cre02.g143450	AT2G36885.1			PTHR36738:SF1 - EXPRESSED PROTEIN (1 of 1)	29.7198	29.6362	588.441	494.641	617.367	495.874	0.0415538	0.695809	0.726051
Cre02.g143900	AT1G73610.1		GDSL-like Lipase/Acylhydrolase superfamily protein	3.1.1.5 - Lysophospholipase / Phospholipase B (1 of 11)	19.3178	9.87873	262.822	40.5094	145.767	203.308	0.0802548	0.610276	0.000901847
Cre02.g144005	AT1G20132.1		GDSL-like Lipase/Acylhydrolase superfamily protein	2.3.1.43 - Phosphatidylcholine--sterol O-acyltransferase / Phospholipid--cholesterol acyltransferase (1 of 5)	20.8038	12.3484	844.285	409.358	368.705	411.575	0.0151065	0.816865	0.0761536
Cre02.g144600	AT3G26570.1	ORF02,PHT2;1	phosphate transporter 2;1	Sodium/phosphate symporter	25.2618	17.2878	7824.18	3164	5483.42	1864.49	0.000623089	0.0112273	0.012455
Cre02.g144650	AT3G26570.1	ORF02,PHT2;1	phosphate transporter 2;1	Sodium/phosphate symporter	56.4676	61.7421	159028	64770.3	74002.6	62415.7	1.95538e-05	0.705154	0.01177
Cre02.g144700	AT3G26570.1	ORF02,PHT2;1	phosphate transporter 2;1	Sodium/phosphate symporter	396.759	165.469	6484.48	4413.4	4625.96	3644.67	0.0447544	0.594879	0.307658
Cre02.g144734					4.45797	4.93937	1302.48	788.868	510.185	619.842	0.00115895	0.665818	0.204551
Cre03.g146207	AT5G63140.1	ATPAP29,PAP29	purple acid phosphatase 29	Metallophosphoesterase, phosphate-repressible	43.0937	39.5149	99027.9	69654.9	66294	88657.3	2.71439e-05	0.427241	0.347143
Cre03.g149050	AT5G47530.1		Auxin-responsive family protein	PF03188 - Eukaryotic cytochrome b561 (Cytochrom_B561) (1 of 7)	40.1217	61.7421	427.957	245.189	347.269	252.896	0.0954281	0.612209	0.219473
Cre03.g151600					20.8038	133.363	300.035	247.321	407.291	624.801	0.072171	0.369933	0.726444
Cre03.g151950				Zygote-specific protein	16.3459	7.40905	876.847	76.7547	252.949	99.1748	0.0103968	0.179089	9.18328e-08
Cre03.g156900	AT2G05070.1	LHCB2,LHCB2.2	photosystem II light harvesting complex gene 2.2	Chlorophyll a/b binding protein of LHCII	2591.56	5087.55	50078	40891.1	123821	103573	0.034737	0.68929	0.616662
Cre03.g159254	AT4G13510.1	AMT1;1,ATAMT1,ATAMT1;1	ammonium transporter 1;1	K03320 - ammonium transporter, Amt family (amt, AMT, MEP) (1 of 8)	0	4.93937	62.7981	10.6604	12.8618	0	0.0420689	0.715017	0.0720972
Cre03.g160550	AT1G79520.2		Cation efflux family protein	Cation efflux transporter, membrane protein	44.5797	7.40905	3630.66	1938.06	1989.29	1710.77	0.00458169	0.763618	0.0909528
Cre03.g160850	AT1G23110.3			PTHR35100:SF1 - F15H11.13 PROTEIN (1 of 2)	154.543	192.635	2265.38	737.698	1397.65	793.398	0.0536967	0.223365	0.00302774
Cre03.g165350	AT4G33380.1			1.1.1.30 - 3-hydroxybutyrate dehydrogenase / D-beta-hydroxybutyrate dehydrogenase (1 of 3)	17.8319	64.2118	383.766	321.943	227.225	317.359	0.0417135	0.54875	0.74236
Cre03.g167351					2.97198	2.46968	1990.93	326.208	1148.99	213.226	0.00038966	0.000933886	4.6764e-06
Cre03.g172300	AT5G14040.1	PHT3;1	phosphate transporter 3;1	Mitochondrial phosphate carrier protein	1787.64	1563.31	17546.2	12103.8	20214.5	22130.9	0.0891796	0.776564	0.321179
Cre03.g172500	AT4G22260.1	IM,IM1	Alternative oxidase family protein	Plastid terminal oxidase	252.618	412.437	2863.13	1854.91	3884.27	3009.95	0.0753636	0.569807	0.255356
Cre03.g174400				Cysteine dioxygenase	22.2898	96.3176	432.609	370.981	497.323	580.172	0.0457395	0.730793	0.776741
Cre03.g176930	AT4G24960.3	ATHVA22D,HVA22D	HVA22 homologue D	PTHR12300 - HVA22-LIKE PROTEINS (1 of 4)	16.3459	83.9692	200.024	198.283	94.3199	128.927	0.0986065	0.697003	0.977767
Cre03.g177500	AT5G50720.1	ATHVA22E,HVA22E	HVA22 homologue E	K17279 - receptor expression-enhancing protein 5/6 (REEP5_6) (1 of 2)	127.795	456.891	3986.52	3174.66	4694.56	4656.26	0.0181333	0.975451	0.575426
Cre03.g180750	AT5G20980.1	ATMS3,MS3	methionine synthase 3	Cobalamin-independent methionine synthase	527.526	711.269	7789.29	4016.83	19451.3	16185.3	0.0514077	0.681911	0.0691136
Cre03.g184250				PF13499 - EF-hand domain pair (EF-hand_7) (1 of 61)	1.48599	14.8181	1483.9	1127.87	471.6	2355.4	0.000358289	0.000335023	0.506507
Cre03.g189350	AT2G36145.1				50.5236	108.666	520.992	358.189	775.996	768.605	0.0964528	0.989523	0.40235
Cre03.g190250				PTHR10795:SF157 - MEMBRANE-BOUND TRANSCRIPTION FACTOR PEPTIDASE, SITE 1 (1 of 5)	17.8319	37.0452	248.866	155.641	261.523	163.638	0.0793197	0.485523	0.362314
Cre03.g194150	AT5G30495.1		Fcf2 pre-rRNA processing protein	PTHR21686:SF12 - DEOXYNUCLEOTIDYLTRANSFERASE TERMINAL-INTERACTING PROTEIN 2 (1 of 1)	346.235	232.15	3379.47	1558.55	2165.07	981.83	0.0915419	0.0762163	0.0366605
Cre03.g197100	AT5G11050.1	AtMYB64,MYB64	myb domain protein 64	PTHR10641:SF585 - MYB DNA-BINDING-LIKE PROTEIN (1 of 2)	139.683	153.12	1832.77	1112.94	1191.86	723.976	0.0630457	0.293887	0.196675
Cre03.g199150	AT5G10730.1		NAD(P)-binding Rossmann-fold superfamily protein	PTHR12126//PTHR12126:SF1 - NADH-UBIQUINONE OXIDOREDUCTASE 39 KDA SUBUNIT-RELATED // SUBFAMILY NOT NAMED (1 of 1)	1.48599	54.333	551.228	443.472	690.25	659.512	0.00187675	0.970996	0.647838
Cre04.g214502	AT4G10960.1	UGE5	UDP-D-glucose/UDP-D-galactose 4-epimerase 5	5.1.3.2 - UDP-glucose 4-epimerase / Uridine diphospho-galactose-4-epimerase (1 of 1)	178.319	325.998	2100.25	1324.02	2246.53	2757.06	0.0723909	0.587595	0.231082
Cre04.g216700				Phosphate-repressible alkaline phosphatase	40.1217	27.1665	29568.6	28881.1	25577.8	36952.5	0.000156469	0.323979	0.978074
Cre04.g217900					404.189	175.348	4251.66	2407.11	2812.45	2043	0.0824734	0.475765	0.125259
Cre04.g217910	AT4G27700.1		Rhodanese/Cell cycle control phosphatase superfamily protein	PTHR12231 - CTX-RELATED TYPE I TRANSMEMBRANE PROTEIN (1 of 8)	57.9535	158.06	909.409	773.943	810.294	981.83	0.052545	0.64365	0.735535
Cre04.g217924	AT3G15850.1	ADS3,FAD5,FADB,JB67	fatty acid desaturase 5	PTHR11351 - ACYL-COA DESATURASE (1 of 5)	8.91593	61.7421	132.574	132.189	205.789	203.308	0.0963884	1	0.97978
Cre04.g217941				3.4.24.71 - Endothelin-converting enzyme 1 / ECE-1 (1 of 8)	0	0	244.215	63.9623	145.767	119.01	0.00332997	0.836722	0.0135026
Cre04.g217944				3.4.24.71 - Endothelin-converting enzyme 1 / ECE-1 (1 of 8)	2.97198	0	383.766	155.641	188.64	158.68	0.00596793	0.846965	0.0530257
Cre04.g220850	AT3G21090.1		ABC-2 type transporter family protein	KOG0061 - Transporter, ABC superfamily (Breast cancer resistance protein) (1 of 18)	98.0752	101.257	1011.75	300.623	150.054	461.163	0.0898721	0.0457415	0.00279413
Cre04.g222750	AT5G46800.1	BOU	Mitochondrial substrate carrier family protein	Low-CO2-inducible chloroplast envelope protein	78.7574	83.9692	3579.49	449.868	1093.25	451.245	0.0106177	0.0672328	9.11073e-08
Cre04.g223100	AT4G20990.1	ACA4,ATACA4	alpha carbonic anhydrase 4	Carbonic anhydrase	879.705	39.5149	15143.6	2471.08	4638.83	2915.74	0.0411703	0.279416	8.89535e-07
Cre04.g223300	AT5G46800.1	BOU	Mitochondrial substrate carrier family protein	Low-CO2-inducible chloroplast envelope protein	25.2618	9.87873	546.576	119.396	312.971	49.5874	0.0377084	0.0108202	0.000823298
Cre04.g228250				PTHR15535 - TRANSMEMBRANE PROTEIN 2-RELATED (1 of 88)	43.0937	54.333	811.723	439.208	1817.8	515.709	0.041927	0.00649662	0.134907
Cre04.g228300	AT2G45490.1	AtAUR3,AUR3	ataurora3	K08850 - aurora kinase, other [EC:2.7.11.1] (AURKX) (1 of 19)	47.5516	51.8633	672.172	255.849	1251.88	342.153	0.0625844	0.00766557	0.0224166
Cre04.g229850					22.2898	56.8027	262.822	226	1080.39	773.563	0.0944178	0.494432	0.806645
Cre04.g231124	AT3G12130.1		KH domain-containing protein / zinc finger (CCCH type) family protein	PF00397//PF00642 - WW domain (WW) // Zinc finger C-x8-C-x5-C-x3-H type (and similar) (zf-CCCH) (1 of 1)	956.977	1318.81	8854.53	1697.13	1792.08	1547.13	0.0968872	0.772716	7.51439e-06
Cre05.g233303	AT1G71220.2	EBS1,PSL2,UGGT	UDP-glucose:glycoprotein glucosyltransferases;transferases, transferring hexosyl groups;transferases, transferring glycosyl groups	K11718 - UDP-glucose:glycoprotein glucosyltransferase (HUGT) (1 of 1)	11.8879	14.8181	162.81	170.566	111.469	138.845	0.0948923	0.776428	0.892083
Cre05.g233751					19.3178	7.40905	534.947	83.1509	848.879	208.267	0.0277525	0.00735545	7.79405e-05
Cre05.g233950	AT4G01150.1			PTHR33222:SF4 - PROTEIN CURVATURE THYLAKOID 1A, CHLOROPLASTIC (1 of 1)	3361.31	4413.32	39202.3	22606.4	44180.3	48863.4	0.0704374	0.755791	0.129082
Cre05.g234150					22.2898	12.3484	355.856	89.5472	175.778	178.515	0.0610559	0.986328	0.00507999
Cre05.g234661	AT2G18190.1		P-loop containing nucleoside triphosphate hydrolases superfamily protein	Ubiquinol:cytochrome c oxidoreductase biogenesis factor	106.991	76.5602	4256.31	1972.17	1209.01	461.163	0.0127369	0.0439943	0.0364414
Cre05.g239850				Alkaline phosphatase	5.94395	2.46968	9838.37	5903.72	6966.81	7125.71	6.5378e-05	0.913331	0.164566
Cre05.g244300					4.45797	46.924	241.889	81.0189	17.1491	49.5874	0.0189715	0.484981	0.0393688
Cre05.g247400				Putative rhodanese domain phosphatase	29.7198	106.196	432.609	311.283	167.203	198.35	0.0651755	0.791513	0.481393
Cre05.g248450	AT1G58180.4	ATBCA6,BCA6	beta carbonic anhydrase 6	Mitochondrial carbonic anhydrase	25.2618	111.136	1021.05	115.132	351.556	277.689	0.014573	0.714415	5.38455e-07
Cre06.g249450					4.45797	27.1665	95.3601	42.6415	128.618	109.092	0.0862261	0.887943	0.262682
Cre06.g255600				EZY1-like protein	1.48599	0	60.4722	46.9057	21.4363	49.5874	0.0879004	0.570387	0.801088
Cre06.g258600	AT2G32520.1		alpha/beta-Hydrolases superfamily protein	3.1.1.45 - Carboxymethylenebutenolidase / Maleylacetate enol-lactonase (1 of 1)	43.0937	24.6968	2967.79	2321.83	2036.45	3391.78	0.00594411	0.20081	0.544853
Cre06.g261500	AT5G03880.1		Thioredoxin family protein	PTHR11260:SF136 - THIOREDOXIN FAMILY PROTEIN (1 of 1)	151.571	214.862	2742.18	1351.74	1959.28	1775.23	0.0398419	0.859442	0.0585596
Cre06.g263950	AT1G10130.1	ATECA3,ECA3	endoplasmic reticulum-type calcium-transporting ATPase 3	3.6.3.9 - Sodium/potassium-exchanging ATPase / Sodium/potassium-transporting ATPase (1 of 1)	416.077	321.059	7331.09	4752.4	4677.41	3634.76	0.0401893	0.571533	0.245003
Cre06.g264050	AT3G43230.1		RING/FYVE/PHD-type zinc finger family protein	PTHR15629 - SH3YL1 PROTEIN (1 of 3)	900.509	898.965	8998.73	4528.53	8844.64	4904.19	0.0874414	0.158691	0.058654
Cre06.g270150	AT3G51870.1		Mitochondrial substrate carrier family protein	Mitochondrial substrate carrier protein	23.7758	93.848	341.901	364.585	184.353	500.833	0.0698974	0.0650388	0.826603
Cre06.g271200	AT3G27820.1	ATMDAR4,MDAR4	monodehydroascorbate reductase 4	1.6.3.3 - NADH oxidase (H(2)O(2)-forming) / H(2)O(2)-forming NADH oxidase (1 of 1)	231.814	276.605	2593.33	1396.51	10632.4	3500.87	0.0769304	0.00781624	0.099913
Cre06.g276700	AT5G43600.1	ATAAH-2,UAH	ureidoglycolate amidohydrolase	3.5.1.116 - Ureidoglycolate amidohydrolase / Ureidoglycolate hydrolase (1 of 1)	11.8879	29.6362	172.113	136.453	132.905	158.68	0.0875279	0.806158	0.710533
Cre06.g278108				N-acetyltransferase	11.8879	69.1511	183.743	127.925	141.48	143.803	0.0795181	0.993639	0.527057
Cre06.g281600				Low-CO2-inducible protein, septin-like	8.91593	7.40905	772.184	147.113	98.6072	29.7524	0.00595251	0.272754	0.000131618
Cre06.g283950	AT2G05100.1	LHCB2,LHCB2.1	photosystem II light harvesting complex gene 2.1	Chlorophyll a/b binding protein of LHCII	1456.27	2185.67	18997.6	16250.7	62568.4	58875.1	0.0605487	0.920568	0.717199
Cre06.g285250	AT2G05100.1	LHCB2,LHCB2.1	photosystem II light harvesting complex gene 2.1	Chloropyll a/b binding protein of LHCII type I, chloroplast precursor	5214.33	10856.7	114986	105177	305875	342703	0.0286991	0.730075	0.868074
Cre06.g291550					105.505	123.484	1488.55	1042.58	1706.33	1428.12	0.057908	0.719108	0.37452
Cre06.g294776					11.8879	4.93937	172.113	157.774	98.6072	99.1748	0.0875279	1	0.933795
Cre06.g295100				PF03372 - Endonuclease/Exonuclease/phosphatase family (Exo_endo_phos) (1 of 51)	66.8695	54.333	7454.36	5641.47	441.589	5672.8	0.0027449	2.13956e-08	0.474499
Cre06.g297400	AT1G23740.1		Oxidoreductase, zinc-binding dehydrogenase family protein	1.3.1.74 - 2-alkenal reductase (NAD(P)(+)) / NADPH:2-alkenal alpha,beta-hydrogenase (1 of 1)	74.2994	103.727	739.622	377.377	643.09	421.493	0.0966653	0.423067	0.104959
Cre06.g298750	AT2G41190.1		Transmembrane amino acid transporter family protein	Amino acid transporter	35.6637	19.7575	734.97	187.623	415.865	123.968	0.0378525	0.0475352	0.00139791
Cre06.g308950	AT4G23630.1	BTI1,RTNLB1	VIRB2-interacting protein 1	KOG1792 - Reticulon (1 of 2)	713.274	1491.69	6754.28	5014.64	10212.3	8970.36	0.0942088	0.786779	0.441536
Cre07.g313164	AT4G12910.1	scpl20	serine carboxypeptidase-like 20	K16296 - serine carboxypeptidase-like clade I [EC:3.4.16.-] (SCPL-I) (1 of 2)	101.047	175.348	1649.03	1014.87	968.923	882.656	0.0472397	0.882022	0.212539
Cre07.g315050	AT1G78670.1	ATGGH3,GGH3	gamma-glutamyl hydrolase 3	Gamma-glutamyl hydrolase	1.48599	4.93937	2735.21	1042.58	2049.31	1695.89	0.000133448	0.694845	0.00981631
Cre07.g322884	AT4G15280.1	UGT71B5	UDP-glucosyl transferase 71B5	PTHR11926:SF16 - PROTEIN UGT-61-RELATED (1 of 1)	7.42994	0	774.51	236.66	274.385	352.07	0.00477204	0.638038	0.00468461
Cre07.g323800					13956.4	24193	149171	102962	73968.3	186315	0.0791856	0.0178494	0.319283
Cre07.g325719					11.8879	19.7575	218.63	142.849	42.8727	109.092	0.0613431	0.321108	0.427697
Cre07.g325740	AT3G26570.1	ORF02,PHT2;1	phosphate transporter 2;1	Sodium/phosphate symporter	352.179	185.226	10547.8	5430.4	12325.9	3188.47	0.0186904	0.00128006	0.0672917
Cre07.g325741	AT3G26570.1	ORF02,PHT2;1	phosphate transporter 2;1	Sodium/phosphate symporter	3165.16	1876.96	184264	101610	151182	70314.9	0.00686992	0.06069	0.0987023
Cre07.g325742					0	0	62.7981	8.5283	4.28727	4.95874	0.0420689	1	0.0505089
Cre07.g331350					28.2338	44.4543	311.665	115.132	390.141	89.2573	0.0975814	0.0214802	0.0430827
Cre07.g331700					0	0	109.315	46.9057	25.7236	49.5874	0.0150747	0.652672	0.214379
Cre07.g334750	AT5G66720.1		Protein phosphatase 2C family protein	PTHR12320//PTHR12320:SF15 - PROTEIN PHOSPHATASE 2C // SUBFAMILY NOT NAMED (1 of 3)	74.2994	22.2271	3888.83	1756.83	3365.51	1705.81	0.00861408	0.116031	0.0310855
Cre07.g335100				PF07883 - Cupin domain (Cupin_2) (1 of 7)	10.4019	7.40905	3826.03	537.283	2855.32	1780.19	0.000567938	0.282185	3.24582e-07
Cre07.g336950	AT3G46970.1	ATPHS2,PHS2	alpha-glucan phosphorylase 2	Starch phosphorylase	601.825	1158.28	12131.7	8472.87	21535	18868	0.0329821	0.779721	0.340467
Cre07.g343050					8.91593	19.7575	202.349	74.6226	162.916	69.4223	0.0508418	0.29973	0.0723141
Cre07.g344400	AT1G17745.1	PGDH	D-3-phosphoglycerate dehydrogenase	1.1.1.95 - Phosphoglycerate dehydrogenase / Phosphoglyceric acid dehydrogenase (1 of 3)	254.104	397.619	8661.48	4080.79	14529.6	11296	0.0155459	0.562291	0.0378981
Cre07.g346950					69.8415	14.8181	693.105	400.83	463.025	213.226	0.0976888	0.17417	0.192556
Cre07.g349700	AT2G34460.1		NAD(P)-binding Rossmann-fold superfamily protein	PTHR14194:SF71 - PRESTALK A DIFFERENTIATION PROTEIN A (1 of 2)	35.6637	91.3783	972.207	967.962	600.218	758.687	0.0249389	0.594594	0.943097
Cre07.g349966	AT5G55380.1		MBOAT (membrane bound O-acyl transferase) family protein	2.3.1.75 - Long-chain-alcohol O-fatty-acyltransferase / Wax synthase (1 of 8)	0	12.3484	153.506	228.132	17.1491	218.185	0.00793981	0.00411819	0.377578
Cre07.g352550	AT5G03455.1	ACR2,ARATH;CDC25,CDC25	Rhodanese/Cell cycle control phosphatase superfamily protein	Putative rhodanese domain phosphatase	141.169	195.105	1628.1	611.906	1573.43	679.347	0.0753538	0.0682093	0.011039
Cre07.g354200	AT1G79530.1	GAPCP-1	glyceraldehyde-3-phosphate dehydrogenase of plastid 1	Glyceraldehyde 3-phosphate dehydrogenase	83.2153	212.393	1963.02	1277.11	4137.21	2295.9	0.0280866	0.169462	0.268412
Cre07.g354301				K18065 - Cdc25 family phosphatase [EC:3.1.3.48 1.20.4.-] (CDC25) (1 of 3)	8.91593	17.2878	711.712	424.283	420.152	456.204	0.00678926	0.85323	0.217745
Cre07.g354350	AT1G31800.1	CYP97A3,LUT5	cytochrome P450, family 97, subfamily A, polypeptide 3	Cytochrome P450, CYP197 superfamily	2.97198	24.6968	174.439	113	8.57454	24.7937	0.0231297	0.691639	0.449444
Cre07.g354400	AT2G26170.1	CYP711A1,MAX1	cytochrome P450, family 711, subfamily A, polypeptide 1	Cytochrome P450, CYP197 superfamily	0	4.93937	95.3601	83.1509	0	9.91748	0.019488	0.784359	0.893056
Cre07.g356600				PTHR13096 - MINA53 MYC INDUCED NUCLEAR ANTIGEN (1 of 1)	87.6733	32.1059	1274.57	904	1569.14	1224.81	0.056274	0.605114	0.398506
Cre08.g358571				4.6.1.2 - Guanylate cyclase / Guanylyl cyclase (1 of 72)	8.91593	4.93937	381.44	70.3585	561.632	79.3398	0.0185824	0.00136901	0.000710324
Cre08.g359300				Alkaline phosphatase	5.94395	14.8181	17136.9	9711.6	18804	13165.5	2.76655e-05	0.398388	0.118268
Cre08.g361850				PF05981 - CreA protein (CreA) (1 of 1)	460.656	738.435	5002.91	2392.19	2525.2	1973.58	0.0787831	0.592797	0.044068
Cre08.g363100				PTHR23301//PTHR23301:SF0 - CHITIN BINDING PERITROPHIN-A // SUBFAMILY NOT NAMED (1 of 2)	1.48599	0	220.956	31.9811	111.469	54.5461	0.00931275	0.462588	0.0012601
Cre08.g364100				PF13449 - Esterase-like activity of phytase (Phytase-like) (1 of 1)	19.3178	14.8181	18918.5	17276.2	13346.3	19537.4	0.000109342	0.310095	0.865019
Cre08.g364751				KOG2992 - Nucleolar GTPase/ATPase p130 (1 of 3)	49.0376	17.2878	516.34	172.698	553.058	173.556	0.0941266	0.0395812	0.0138393
Cre08.g364775					22.2898	22.2271	514.014	117.264	424.44	143.803	0.0353089	0.0709446	0.00126777
Cre08.g367400	AT1G29930.1	AB140,CAB1,CAB140,LHCB1.3	chlorophyll A/B binding protein 1	Stress-related chlorophyll a/b binding protein 3	429.451	214.862	7084.55	1488.19	2730.99	1373.57	0.0441065	0.116523	2.348e-05
Cre08.g367500	AT1G29930.1	AB140,CAB1,CAB140,LHCB1.3	chlorophyll A/B binding protein 1	Stress-related chlorophyll a/b binding protein 2	320.973	93.848	3253.87	720.641	1727.77	957.037	0.0871417	0.19379	6.47656e-05
Cre08.g370900	AT5G16040.1		Regulator of chromosome condensation (RCC1) family protein	PTHR22870//PTHR22870:SF201 - REGULATOR OF CHROMOSOME CONDENSATION // SUBFAMILY NOT NAMED (1 of 6)	84.7013	207.453	839.634	437.075	424.44	674.389	0.0960295	0.327442	0.110235
Cre08.g377950	AT3G29240.1		Protein of unknown function (DUF179)	PF02622 - Uncharacterized ACR, COG1678 (DUF179) (1 of 3)	81.7294	222.271	11617.6	3903.83	5702.07	3173.59	0.00187243	0.166391	0.00250055
Cre08.g382200				PTHR11584//PTHR11584:SF377 - SERINE/THREONINE PROTEIN KINASE // SUBFAMILY NOT NAMED (1 of 4)	74.2994	123.484	1335.04	611.906	1380.5	466.121	0.042147	0.0217888	0.045499
Cre08.g382950				PF08592 - Domain of unknown function (DUF1772) (DUF1772) (1 of 2)	166.431	385.271	1635.08	1117.21	1466.25	1195.06	0.092996	0.678314	0.336422
Cre08.g383300	AT2G26240.1		Transmembrane proteins 14C	PTHR12668:SF5 - UPF0136 MEMBRANE PROTEIN YJR085C (1 of 2)	11.8879	49.3937	251.192	185.491	270.098	252.896	0.0496704	0.963194	0.569327
Cre08.g384628	AT4G24560.1	UBP16	ubiquitin-specific protease 16	PTHR32523:SF8 - PHYTOL KINASE 1, CHLOROPLASTIC (1 of 56)	2324.09	4079.92	21351.3	28806.5	71421.6	54838.7	0.0973223	0.537281	0.328511
Cre09.g386149					5.94395	12.3484	104.663	61.8302	90.0327	39.6699	0.0948398	0.455438	0.443356
Cre09.g386155					0	7.40905	86.0566	51.1698	68.5963	19.835	0.0236087	0.358339	0.486612
Cre09.g386167					11.8879	27.1665	618.677	479.717	351.556	619.842	0.0120579	0.245409	0.576747
Cre09.g386250				PF08241 - Methyltransferase domain (Methyltransf_11) (1 of 35)	26.7478	103.727	297.709	268.641	291.534	228.102	0.097692	0.719317	0.885879
Cre09.g386750	AT5G56000.1	AtHsp90.4,Hsp81.4	HEAT SHOCK PROTEIN 81.4	Heat shock protein 90A	1166.5	405.028	11345.5	7745.83	7026.83	5295.93	0.0904954	0.51645	0.308368
Cre09.g386753				PF04689 - DNA binding protein S1FA (S1FA) (1 of 1)	20.8038	56.8027	560.531	394.434	690.25	1066.13	0.0283734	0.319778	0.429466
Cre09.g386986					1.48599	0	416.328	149.245	257.236	272.731	0.0030477	0.912079	0.0263696
Cre09.g388763				PTHR14226//PTHR14226:SF32 - NEUROPATHY TARGET ESTERASE/SWISS CHEESE D.MELANOGASTER // SUBFAMILY NOT NAMED (1 of 1)	221.412	177.817	5233.17	2652.3	3052.54	2285.98	0.0267032	0.519854	0.0639129
Cre09.g389356	AT5G03555.1		permease, cytosine/purines, uracil, thiamine, allantoin family protein	K03457 - nucleobase:cation symporter-1, NCS1 family (TC.NCS1) (1 of 1)	14.8599	14.8181	341.901	264.377	424.44	714.058	0.0400076	0.270199	0.611314
Cre09.g391450				Hybrid-cluster protein	325.431	261.786	6526.35	2854.85	13007.6	5286.02	0.0335473	0.0297468	0.0230015
Cre09.g393200	AT5G09590.1	HSC70-5,MTHSC70-2	mitochondrial HSO70 2	Heat shock protein 70C	102.533	22.2271	1237.35	786.736	1376.21	996.707	0.0721979	0.497475	0.256498
Cre09.g396100				Cell wall protein pherophorin-C15	820.266	2536.36	11168.8	6421.81	8651.71	9307.55	0.0572848	0.812998	0.12984
Cre09.g397623				2.7.11.1 - Non-specific serine/threonine protein kinase / Threonine-specific protein kinase (1 of 543)	346.235	1521.32	4212.12	3720.47	1997.87	4730.64	0.0678143	0.0333668	0.793171
Cre09.g398900				Vegetative cell wall protein gp1	989.668	1694.2	9196.43	6871.68	9899.3	14787	0.096307	0.288088	0.450687
Cre09.g399250				Ketoacid isomerase-like protein	35.6637	24.6968	8561.47	1584.13	595.93	1859.53	0.000887931	0.00984676	5.02552e-06
Cre09.g399552	AT5G40360.1	AtMYB115,MYB115	myb domain protein 115	Low-CO2 response regulator, Myb-like transcription factor	13.3739	7.40905	327.946	179.094	248.662	297.524	0.0376967	0.743787	0.206348
Cre09.g400200					5.94395	0	425.631	142.849	124.331	128.927	0.00990362	0.976135	0.0180972
Cre09.g402812					592.909	711.269	7575.31	4221.51	7759.96	3922.36	0.0627967	0.103229	0.110371
Cre09.g404900					13.3739	7.40905	26133.3	24020	27691.5	37170.7	4.01546e-05	0.423084	0.879808
Cre09.g407950				PTHR13234 - GAMMA-INTERFERON INDUCIBLE LYSOSOMAL THIOL REDUCTASE GILT (1 of 3)	4.45797	0	102.338	40.5094	128.618	24.7937	0.0773126	0.106773	0.188707
Cre09.g408000				PTHR13234 - GAMMA-INTERFERON INDUCIBLE LYSOSOMAL THIOL REDUCTASE GILT (1 of 3)	35.6637	133.363	1293.18	624.698	1710.62	1095.88	0.0162049	0.330643	0.0629162
Cre09.g410750	AT2G15620.1	ATHNIR,NIR,NIR1	nitrite reductase 1	Nitrite reductase	7.42994	0	451.216	144.981	171.491	104.134	0.0115062	0.528759	0.0131497
Cre09.g413150					49.0376	54.333	941.971	793.132	287.247	347.112	0.0400192	0.717392	0.713149
Cre09.g414416	AT1G14750.1	SDS	Cyclin family protein	PTHR10177 - CYCLINE (1 of 9)	81.7294	71.6208	2353.77	852.83	1110.4	416.534	0.0209514	0.0431603	0.00702352
Cre09.g414850				PTHR10668//PTHR10668:SF63 - PHYTOENE DEHYDROGENASE // SUBFAMILY NOT NAMED (1 of 2)	28.2338	103.727	716.363	573.528	493.036	1100.84	0.0289786	0.0775314	0.626513
Cre10.g419150					0	4.93937	7219.45	1957.25	3048.25	2003.33	1.14041e-05	0.339628	0.000352215
Cre10.g427350	AT2G42850.1	CYP718	cytochrome P450, family 718	PTHR24286:SF77 - ABSCISIC ACID 8'-HYDROXYLASE 4 (1 of 8)	22.2898	41.9846	637.284	417.887	355.843	426.452	0.0254722	0.71213	0.326867
Cre10.g428150	AT2G40090.1	ATATH9,ATH9	ABC2 homolog 9	PTHR10566:SF58 - PROTEIN D2023.6 (1 of 1)	7.42994	7.40905	141.877	106.604	124.331	89.2573	0.0732335	0.729575	0.657729
Cre10.g433950	AT1G52220.1			PTHR33222:SF3 - PROTEIN CURVATURE THYLAKOID 1C, CHLOROPLASTIC (1 of 2)	1436.95	2153.56	13583	11916.2	32133.1	41722.8	0.0938947	0.47306	0.773915
Cre10.g446350	AT1G76450.1		Photosystem II reaction center PsbP family protein	Predicted protein	118.879	162.999	1214.1	776.075	2087.9	1720.68	0.0898869	0.687205	0.263225
Cre10.g447800				K11089 - 60 kDa SS-A/Ro ribonucleoprotein (TROVE2, SSA2) (1 of 3)	11.8879	34.5756	1137.34	441.34	355.843	238.019	0.00457542	0.510884	0.0169935
Cre10.g448500	AT3G16190.1		Isochorismatase family protein	PTHR11080:SF19 - PEROXYUREIDOACRYLATE/UREIDOACRYLATE AMIDOHYDROLASE RUTB (1 of 2)	1.48599	12.3484	223.282	63.9623	4.28727	14.8762	0.00914073	0.80167	0.0234999
Cre10.g449450					381.899	323.529	6958.96	2891.09	4861.76	1581.84	0.0383657	0.00874309	0.0155517
Cre10.g456100	AT5G54500.1	FQR1	flavodoxin-like quinone reductase 1	Flagellar flavodoxin, involved in phototaxis	47.5516	81.4995	2658.45	1407.17	1834.95	2900.86	0.00809043	0.251782	0.090214
Cre10.g456750	AT1G75270.1	DHAR2	dehydroascorbate reductase 2	PTHR11260//PTHR11260:SF216 - GLUTATHIONE S-TRANSFERASE, GST, SUPERFAMILY, GST DOMAIN CONTAINING // SUBFAMILY NOT NAMED (1 of 1)	374.469	711.269	5354.12	2793.02	5337.65	3525.66	0.0540892	0.333797	0.0762789
Cre10.g460150	AT4G02900.1		ERD (early-responsive to dehydration stress) family protein	ERD4-related membrane protein	4.45797	14.8181	165.136	232.396	180.065	446.287	0.0358263	0.0997531	0.437315
Cre10.g463370				2.7.11.18 - [Myosin light-chain] kinase / Smooth-muscle-myosin-light-chain kinase (1 of 15)	273.422	56.8027	3937.67	2338.89	5522	3495.91	0.0539352	0.284215	0.163059
Cre10.g463500	AT3G21220.1	ATMAP2K_ALPHA,ATMEK5,ATMKK5,MAP2K_A,MEK5,MKK5	MAP kinase kinase 5	KOG0580//KOG0581//KOG0583 - Serine/threonine protein kinase // Mitogen-activated protein kinase kinase (MAP2K) // Serine/threonine protein kinase (1 of 2)	31.2058	51.8633	4402.84	944.509	3198.3	714.058	0.00204523	0.000788456	3.76191e-05
Cre11.g467535				Mitochondrial substrate carrier protein	188.721	385.271	2521.23	1366.66	1877.82	2092.59	0.0606416	0.760923	0.104128
Cre11.g467599	AT4G34150.1		Calcium-dependent lipid-binding (CaLB domain) family protein	KOG1030 - Predicted Ca2+-dependent phospholipid-binding protein (1 of 5)	54.9816	125.954	562.857	639.623	145.767	515.709	0.0963081	0.0229628	0.683338
Cre11.g467710				Hydroxyproline-rich cell wall protein	1074.37	1716.43	9773.24	2989.17	3717.06	2038.04	0.0990119	0.162871	0.00107205
Cre11.g467765					0	7.40905	76.7532	17.0566	34.2982	14.8762	0.0291847	0.698835	0.080186
Cre11.g467850	AT3G05510.1		Phospholipid/glycerol acyltransferase family protein	K13511 - monolysocardiolipin acyltransferase (TAZ) (1 of 2)	20.8038	24.6968	541.924	336.868	420.152	357.029	0.0298727	0.803248	0.277612
Cre11.g477200	AT1G75290.1		NAD(P)-binding Rossmann-fold superfamily protein	PTHR14194 - NITROGEN METABOLIC REGULATION PROTEIN NMR-RELATED (1 of 9)	26.7478	59.2724	404.699	46.9057	102.894	64.4636	0.0630929	0.647588	3.11012e-05
Cre11.g477950				PTHR16222//PTHR16222:SF17 - ADP-RIBOSYLGLYCOHYDROLASE // SUBFAMILY NOT NAMED (1 of 4)	11.8879	19.7575	786.139	524.491	613.079	763.646	0.00823447	0.615631	0.335579
Cre11.g478300				PTHR13600:SF12 - LEUCINE CARBOXYL METHYLTRANSFERASE (1 of 4)	1.48599	27.1665	90.7083	53.3019	21.4363	29.7524	0.0448477	0.909543	0.466077
Cre11.g478700	AT5G48580.1	FKBP15-2	FK506- and rapamycin-binding protein 15 kD-2	Peptidyl-prolyl cis-trans isomerase, FKBP-type	306.114	854.51	5349.47	3494.47	4484.48	6818.27	0.0409097	0.27536	0.256742
Cre12.g485150	AT1G79530.1	GAPCP-1	glyceraldehyde-3-phosphate dehydrogenase of plastid 1	Glyceraldehyde 3-phosphate dehydrogenase	2270.59	2553.65	49650	28844.8	84304.9	46036.9	0.0290985	0.140032	0.134362
Cre12.g490050	AT2G13650.1	GONST1	golgi nucleotide sugar transporter 1	Triose phosphate transporter	29.7198	106.196	355.856	279.302	317.258	342.153	0.0860923	0.877001	0.632499
Cre12.g495450					102.533	170.408	1455.99	1204.62	1852.1	1190.1	0.0574961	0.330535	0.667104
Cre12.g497500	AT1G09510.1		NAD(P)-binding Rossmann-fold superfamily protein	Cinnamoyl-CoA reductase/flavanone 4-reductase	13.3739	27.1665	460.519	123.66	94.3199	287.607	0.0222143	0.0849225	0.00445572
Cre12.g497653	AT1G09510.1		NAD(P)-binding Rossmann-fold superfamily protein	PTHR10366:SF411 - HIGH CHLOROPHYLL FLUORESCENCE PHENOTYPE 173 PROTEIN (1 of 7)	14.8599	27.1665	281.428	93.8113	102.894	228.102	0.0537679	0.234797	0.0310419
Cre12.g500200	AT5G50400.1	ATPAP27,PAP27	purple acid phosphatase 27	Metallophosphoesterase/metallo-dependent phosphatase	0	0	2130.48	927.453	900.327	510.75	7.94121e-05	0.250948	0.0277541
Cre12.g502900				3.4.24.13 - IgA-specific metalloendopeptidase / Immunoglobulin A1 proteinase (1 of 4)	0	9.87873	65.1239	36.2453	12.8618	29.7524	0.0393992	0.706528	0.490429
Cre12.g505400				3.1.1.47 - 1-alkyl-2-acetylglycerophosphocholine esterase / Platelet-activating factor acetylhydrolase (1 of 1)	32.6917	59.2724	460.519	307.019	270.098	218.185	0.0669968	0.766727	0.371916
Cre12.g507050				2.7.11.1 - Non-specific serine/threonine protein kinase / Threonine-specific protein kinase (1 of 543)	7.42994	22.2271	544.25	362.453	428.727	337.194	0.00847395	0.691866	0.357299
Cre12.g510250				Vacuolar Transport Chaperone-like protein	390.815	414.907	4640.08	2402.85	6177.95	3540.54	0.0699499	0.187949	0.073897
Cre12.g513700					20.8038	49.3937	239.563	264.377	162.916	322.318	0.0995336	0.244572	0.781468
Cre12.g514000	AT3G25540.1	LAG1	TRAM, LAG1 and CLN8 (TLC) lipid-sensing domain containing protein	Predicted protein related to longevity assurance protein	191.693	311.18	2081.64	1680.08	1320.48	1775.23	0.080681	0.461762	0.610678
Cre12.g518950	AT1G58280.1		Phosphoglycerate mutase family protein	PTHR23029:SF12 - PHOSPHOMUTASE PMU1-RELATED (1 of 2)	32.6917	64.2118	481.452	394.434	364.418	361.988	0.0628505	0.996726	0.687616
Cre12.g519300	AT3G61870.1			Predicted protein	430.937	338.347	6149.56	5298.21	3841.39	4928.99	0.0540959	0.505181	0.736193
Cre12.g519500	AT3G13320.1	atcax2,CAX2	cation exchanger 2	CAX family cation antiporter, membrane protein	2104.16	1832.5	22709.6	12696.5	24733.3	12010.1	0.0783997	0.078924	0.108746
Cre12.g525550				KOG3947 - Phosphoesterases (1 of 1)	4.45797	24.6968	95.3601	78.8868	68.5963	119.01	0.0862261	0.518442	0.825231
Cre12.g526800	AT1G64190.1		6-phosphogluconate dehydrogenase family protein	6-phosphogluconate dehydrogenase, decarboxylating	364.067	701.39	4900.58	3684.23	7151.16	6813.31	0.0588788	0.947896	0.466058
Cre12.g527250					182.777	158.06	13697	3869.72	3335.5	2489.29	0.0048169	0.512516	0.000469034
Cre12.g533150				PF07452 - CHRD domain (CHRD) (1 of 2)	40.1217	44.4543	455.868	394.434	68.5963	257.854	0.0874273	0.0559549	0.791316
Cre12.g534300					398.245	782.89	3940	4466.7	11181.2	7924.07	0.0896237	0.418712	0.647607
Cre12.g534500	AT5G51510.1			PF07086 - Jagunal, ER re-organisation during oogenesis (Jagunal) (1 of 1)	87.6733	83.9692	921.039	646.019	1303.33	842.986	0.0884673	0.355366	0.395667
Cre12.g537000	AT4G02980.1	ABP,ABP1	endoplasmic reticulum auxin binding protein 1	PF02041 - Auxin binding protein (Auxin_BP) (1 of 1)	802.434	1733.72	8903.37	4888.85	6422.33	9525.74	0.0759655	0.299392	0.100505
Cre12.g538100	AT4G19880.1		Glutathione S-transferase family protein	K07393 - putative glutathione S-transferase (ECM4) (1 of 3)	68.3555	271.665	911.735	744.094	673.101	902.491	0.0650144	0.500514	0.653157
Cre12.g541550					188.721	543.33	12450.3	11920.4	28193.1	18724.2	0.00583413	0.327079	0.975676
Cre12.g543400	AT5G43940.1	ADH2,ATGSNOR1,GSNOR,HOT5,PAR2	GroES-like zinc-binding dehydrogenase family protein	Formaldehyde dehydrogenase	60.9255	135.833	627.981	818.717	1886.4	2633.09	0.0942005	0.39714	0.435161
Cre12.g544450					78.7574	32.1059	12561.9	6018.85	214.363	3605	0.00157286	4.28561e-09	0.041594
Cre12.g544600					23.7758	86.4389	276.777	191.887	231.513	178.515	0.0944854	0.725105	0.472135
Cre12.g544850					0	0	46.5171	0	0	0	0.0711488	1	0.0116305
Cre12.g547800	AT5G19440.1		NAD(P)-binding Rossmann-fold superfamily protein	PTHR10366:SF411 - HIGH CHLOROPHYLL FLUORESCENCE PHENOTYPE 173 PROTEIN (1 of 7)	53.4956	335.877	1283.87	731.302	857.454	991.748	0.0285366	0.717939	0.152869
Cre12.g550702	AT2G46820.2	PSAP,PSI-P,PTAC8,TMP14	photosystem I P subunit	Predicted protein	237.758	244.499	37706.8	21143.8	33522.2	40468.3	0.00153511	0.594058	0.109905
Cre12.g551552				PF12499 - Pherophorin (DUF3707) (1 of 70)	19.3178	37.0452	872.196	1046.85	77.1708	813.233	0.0130332	3.33512e-05	0.562948
Cre12.g551600					1.48599	12.3484	139.551	174.83	38.5854	79.3398	0.0211119	0.505333	0.622344
Cre12.g551800				PF00293 - NUDIX domain (NUDIX) (1 of 25)	245.188	377.862	2374.7	1912.47	2988.23	4328.98	0.0933773	0.338018	0.604215
Cre12.g552300				C-type lectin	121.851	345.756	2895.69	2483.87	1856.39	2290.94	0.027125	0.583022	0.731862
Cre12.g555700	AT2G22360.1		DNAJ heat shock family protein	DnaJ-like protein	0	2.46968	304.687	243.057	4.28727	0	0.00221725	1	0.670738
Cre12.g556250				Septin-like protein	83.2153	140.772	2928.25	1716.32	4154.36	3699.22	0.0155291	0.818325	0.156064
Cre12.g557750	AT3G51520.1		diacylglycerol acyltransferase family	PTHR12317:SF0 - DIACYLGLYCEROL O-ACYLTRANSFERASE 1 (1 of 2)	40.1217	101.257	532.621	236.66	60.0218	109.092	0.0702482	0.505142	0.0630628
Cre12.g558000	AT3G18760.1		Translation elongation factor EF1B/ribosomal protein S6 family protein	Mitochondrial ribosomal protein S6	318.002	185.226	3130.6	2132.08	2220.81	1338.86	0.090677	0.256572	0.317209
Cre12.g559150				Clp protease adaptor protein	41.6077	51.8633	518.666	390.17	278.672	193.391	0.0763229	0.582757	0.536692
Cre12.g559800	AT1G65820.1		microsomal glutathione s-transferase, putative	PTHR10250 - MICROSOMAL GLUTATHIONE S-TRANSFERASE (1 of 1)	84.7013	140.772	1097.8	1012.74	810.294	2186.8	0.0663416	0.0206554	0.900653
Cre13.g563600	AT4G05320.4	UBQ10	polyubiquitin 10	Ubiquitin-fusion protein	11.8879	27.1665	158.158	91.6792	25.7236	84.2986	0.0989466	0.290044	0.353667
Cre13.g568600	AT1G09870.1		histidine acid phosphatase family protein	3.1.3.62 - Multiple inositol-polyphosphate phosphatase / MIPP (1 of 1)	99.5612	121.014	1132.69	601.245	595.93	386.782	0.0785013	0.419425	0.110251
Cre13.g572750	AT1G31690.1		Copper amine oxidase family protein	Copper amine oxidase, amiloride-sensitive	1.48599	0	2121.18	550.075	424.44	342.153	0.00020068	0.726936	0.000428936
Cre13.g573400					432.423	1284.24	4046.99	6530.55	19472.8	10477.8	0.0964028	0.133443	0.139265
Cre13.g576466					43.0937	14.8181	639.61	159.906	291.534	510.75	0.0592255	0.27052	0.00153155
Cre13.g586000	AT3G16170.1		AMP-dependent synthetase and ligase family protein	K18660 - malonyl-CoA/methylmalonyl-CoA synthetase (ACSF3) (1 of 1)	5.94395	14.8181	344.227	302.755	287.247	218.185	0.0140669	0.684064	0.83343
Cre13.g586300	AT3G25230.2	ATFKBP62,FKBP62,ROF1	rotamase FKBP 1	Peptidyl-prolyl cis-trans isomerase, FKBP-type	961.434	1279.3	14201.7	6573.19	18220.9	15793.6	0.051057	0.759295	0.0325206
Cre13.g586450				PTHR21471 - GNAT FAMILY ACETYLTRANSFERASE-RELATED (1 of 3)	316.516	313.65	4077.22	1526.57	2649.53	3416.57	0.0627846	0.50393	0.00758658
Cre13.g587600	AT1G11720.2	ATSS3,SS3	starch synthase 3	PTHR10907 - REGUCALCIN (1 of 1)	111.449	116.075	6335.63	2833.53	3322.63	1814.9	0.00743508	0.162638	0.0270723
Cre13.g588150	AT5G55120.1	VTC5	galactose-1-phosphate guanylyltransferase (GDP)s;GDP-D-glucose phosphorylases;quercetin 4\'-O-glucosyltransferases	K14190 - GDP-L-galactose phosphorylase (VTC2_5) (1 of 1)	696.929	251.908	8589.38	5144.7	2640.96	1358.69	0.0658723	0.129939	0.163669
Cre13.g588750				PF04577 - Protein of unknown function (DUF563) (DUF563) (1 of 14)	0	0	74.4274	40.5094	55.7345	89.2573	0.0308855	0.633542	0.444804
Cre13.g589400	AT4G31470.1		CAP (Cysteine-rich secretory proteins, Antigen 5, and Pathogenesis-related 1 protein) superfamily protein	Predicted extracellular protein	22.2898	17.2878	293.058	228.132	158.629	168.597	0.0808881	0.933914	0.63447
Cre13.g602650	AT4G24750.1		Rhodanese/Cell cycle control phosphatase superfamily protein	PTHR12231:SF150 - RHODANESE-LIKE DOMAIN-CONTAINING PROTEIN 11, CHLOROPLASTIC (1 of 1)	60.9255	227.211	921.039	816.585	1916.41	1185.14	0.0551109	0.287681	0.819083
Cre13.g603950	AT4G17070.1		peptidyl-prolyl cis-trans isomerases		17.8319	71.6208	348.878	230.264	244.374	238.019	0.0481623	1	0.385183
Cre14.g609700				2.7.11.1 - Non-specific serine/threonine protein kinase / Threonine-specific protein kinase (1 of 543)	68.3555	81.4995	695.431	434.943	278.672	277.689	0.0946554	0.997978	0.266988
Cre14.g609850					22.2898	34.5756	493.081	353.924	394.429	709.1	0.0375935	0.21857	0.467629
Cre14.g610750	AT1G71140.1		MATE efflux family protein	K03327 - multidrug resistance protein, MATE family (TC.MATE, SLC47A, norM, mdtK, dinF) (1 of 11)	8.91593	12.3484	323.294	272.906	257.236	332.236	0.0242361	0.635827	0.762849
Cre14.g615350				Truncated hemoglobin	56.4676	12.3484	590.767	187.623	613.079	416.534	0.0931644	0.469526	0.00852242
Cre14.g615400				Truncated hemoglobin	8.91593	0	583.79	144.981	1028.94	89.2573	0.00934908	1.29655e-05	0.00173198
Cre14.g616450				Adenylate/guanylate cyclase	28.2338	19.7575	590.767	187.623	342.982	123.968	0.0386863	0.108692	0.00852242
Cre14.g617200				RegA/RlsA-like protein	40.1217	64.2118	618.677	609.774	107.182	357.029	0.0567002	0.0489411	0.969256
Cre14.g620702				PF12499 - Pherophorin (DUF3707) (1 of 70)	1297.27	3220.47	28426.6	41360.1	40832	86207.7	0.0290744	0.0529603	0.23052
Cre14.g623650	AT4G37980.1	ATCAD7,CAD7,ELI3,ELI3-1	elicitor-activated gene 3-1	1.1.1.2 - Alcohol dehydrogenase (NADP(+)) / Aldehyde reductase (NADPH) (1 of 3)	5.94395	24.6968	3279.46	1550.02	5363.37	2276.06	0.000364629	0.0430283	0.0433721
Cre14.g625450	AT3G63410.1	APG1,E37,IEP37,VTE3	S-adenosyl-L-methionine-dependent methyltransferases superfamily protein	MPBQ/MSBQ methyltransferase, chloroplastic	53.4956	155.59	1169.91	739.83	1269.03	1765.31	0.0327327	0.41565	0.252705
Cre14.g626750	AT4G14690.1	ELIP2	Chlorophyll A-B binding family protein	PTHR14154:SF5 - EARLY LIGHT-INDUCED PROTEIN 1, CHLOROPLASTIC-RELATED (1 of 6)	74.2994	46.924	1528.09	1002.08	1727.77	2905.82	0.034644	0.196641	0.285168
Cre14.g629050	AT2G32300.1	UCC1	uclacyanin 1	PF02298 - Plastocyanin-like domain (Cu_bind_like) (1 of 1)	239.244	501.346	4235.38	2788.75	4261.55	4487.66	0.0404183	0.858225	0.268981
Cre14.g631600				PTHR14239 - DUDULIN-RELATED (1 of 1)	43.0937	24.6968	588.441	477.585	1637.74	1571.92	0.0667149	0.969061	0.66051
Cre14.g631750					448.768	256.847	4521.46	2136.34	4638.83	2142.18	0.0872544	0.0695445	0.0412133
Cre15.g635250				KOG4412 - 26S proteasome regulatory complex, subunit PSMD10 (1 of 39)	1948.13	3353.83	17639.3	24902.6	54868.5	43493.1	0.0992881	0.59222	0.267425
Cre15.g639150	AT1G65540.1		LETM1-like protein	K17800 - LETM1 and EF-hand domain-containing protein 1, mitochondrial (LETM1, MDM38) (1 of 1)	181.291	464.3	1711.83	1724.85	1736.34	1636.38	0.0977143	0.934349	0.912104
Cre16.g648300	AT5G20380.1	PHT4;5	phosphate transporter 4;5	PTHR11662:SF243 - ANION TRANSPORTER 6, CHLOROPLASTIC-RELATED (1 of 3)	11.8879	4.93937	355.856	110.868	270.098	223.143	0.0289341	0.795476	0.0158102
Cre16.g652250					44.5797	79.0299	546.576	426.415	806.007	912.408	0.0772736	0.756797	0.59422
Cre16.g658400	AT1G60950.1	ATFD2,FED A	2Fe-2S ferredoxin-like superfamily protein	Ferredoxin	2.97198	4.93937	2756.14	950.906	8240.13	3257.89	0.0002316	0.0265649	0.0044419
Cre16.g659700					4083.5	6695.31	84556.5	64369.5	127735	97062.4	0.03143	0.519548	0.479209
Cre16.g663800	AT5G17630.1		Nucleotide/sugar transporter family protein	Triose phosphate transporter	603.311	861.919	7247.36	6509.23	7069.71	5767.01	0.0683566	0.650905	0.828555
Cre16.g671200					20.8038	9.87873	532.621	353.924	690.25	277.689	0.0306712	0.0828572	0.35614
Cre16.g671250	AT1G79610.1	ATNHX6,NHX6	Na+/H+ antiporter 6	K12041 - solute carrier family 9 (sodium/hydrogen exchanger), member 6/7 (SLC9A6_7, NHE6_7) (1 of 3)	4.45797	9.87873	127.922	176.962	141.48	114.051	0.0543103	0.82639	0.493566
Cre16.g672250	AT3G07130.1	ATPAP15,PAP15	purple acid phosphatase 15	3.1.3.26 - 4-phytase / Phytate 6-phosphatase (1 of 3)	4.45797	2.46968	13657.4	9297.98	12257.3	13988.6	2.84377e-05	0.698677	0.303693
Cre16.g674065	AT2G45490.1	AtAUR3,AUR3	ataurora3	K08850 - aurora kinase, other [EC:2.7.11.1] (AURKX) (1 of 19)	5.94395	2.46968	2574.72	1215.28	767.421	421.493	0.000534663	0.237676	0.0450645
Cre16.g676150	AT3G10920.1	ATMSD1,MEE33,MSD1	manganese superoxide dismutase 1	Mn superoxide dismutase	53.4956	204.984	1153.62	735.566	115.756	525.626	0.0334146	0.00795548	0.26242
Cre16.g677000	AT1G79920.1		Heat shock protein 70 (Hsp 70) family protein	Heat shock protein 70E	161.973	180.287	2195.61	1948.72	1697.76	1700.85	0.0598052	0.961037	0.808736
Cre16.g678885					28.2338	49.3937	504.711	236.66	252.949	223.143	0.0488471	0.885755	0.0851027
Cre16.g682725	AT1G49860.1	ATGSTF14,GSTF14	glutathione S-transferase (class phi) 14	Glutathione S-transferase	653.835	1099.01	6975.24	5605.23	10821.1	8960.44	0.080312	0.675246	0.588981
Cre16.g683707					139.683	140.772	1979.3	1048.98	921.763	917.367	0.0566033	0.979065	0.0955746
Cre16.g683850	AT5G08030.1		PLC-like phosphodiesterases superfamily protein	Glycerophosphoryl diester phosphodiesterase family protein	7.42994	22.2271	3581.82	3031.81	3755.65	3297.56	0.000413455	0.792614	0.701439
Cre16.g683900	AT5G08030.1		PLC-like phosphodiesterases superfamily protein	Glycerophosphoryl diester phosphodiesterase family protein	8.91593	12.3484	43279.5	29861.8	31477.1	30679.7	1.0867e-05	0.992087	0.319656
Cre16.g685650	AT3G51480.1	ATGLR3.6,GLR3.6	glutamate receptor 3.6	Ionotropic glutamate receptor	230.328	46.924	2346.79	394.434	2495.19	595.049	0.0873854	0.00157961	4.80317e-06
Cre16.g685700					422.021	997.752	7621.83	7232	6036.47	6049.66	0.0387895	0.954216	0.955069
Cre16.g685837					52.0096	61.7421	1500.18	955.17	964.636	1170.26	0.0217796	0.633689	0.251269
Cre16.g686250	AT1G09540.1	ATMYB61,MYB61	myb domain protein 61	PTHR10641 - MYB-LIKE DNA-BINDING PROTEIN MYB (1 of 23)	0	0	39.5395	17.0566	51.4472	9.91748	0.0932269	0.342377	0.452616
Cre16.g686750	AT5G43340.1	PHT1;6,PHT6	phosphate transporter 1;6	Proton/phosphate symporter	57.9535	24.6968	4051.64	3603.21	8450.21	3684.34	0.00565255	0.0468653	0.808604
Cre16.g686850	AT5G43340.1	PHT1;6,PHT6	phosphate transporter 1;6	Proton/phosphate symporter	136.711	195.105	4419.12	1537.23	3035.39	1150.43	0.017151	0.0264281	0.00405271
Cre16.g688550				Glutathione S-transferase	821.752	1148.4	12171.2	8027.26	6966.81	7527.37	0.0509305	0.805537	0.262851
Cre16.g689150	AT5G01220.1	SQD2	sulfoquinovosyldiacylglycerol 2	Sulfolipid synthase	13.3739	14.8181	1316.43	703.585	1088.97	986.789	0.00422201	0.870125	0.109671
Cre16.g690050				Cytochrome c heme lyase	7.42994	2.46968	162.81	100.208	115.756	109.092	0.0592602	1	0.405999
Cre16.g693500				Hydroxyproline-rich cell wall protein	557.246	1383.02	8680.09	6596.64	8321.59	13408.4	0.0476483	0.211678	0.481129
Cre16.g693600				Hydroxyproline-rich cell wall protein	118.879	175.348	2600.31	1850.64	1333.34	2360.36	0.0306522	0.164103	0.384516
Cre16.g693819	AT1G77145.1		Protein of unknown function (DUF506)	PF04720 - PDDEXK-like family of unknown function (PDDEXK_6) (1 of 15)	291.254	242.029	7128.75	2807.94	4707.42	2013.25	0.0252028	0.0460542	0.0102438
Cre17.g707137					68.3555	81.4995	737.296	989.283	1590.58	1016.54	0.0873756	0.331388	0.383474
Cre17.g709300				PF10009 - Uncharacterized protein conserved in bacteria (DUF2252) (DUF2252) (1 of 1)	11.8879	32.1059	3539.95	1138.53	1003.22	545.461	0.000762791	0.209516	0.00221794
Cre17.g710300				PF12499 - Pherophorin (DUF3707) (1 of 70)	1704.43	3929.27	22909.7	11496.1	6130.79	9595.16	0.0580451	0.241781	0.0555402
Cre17.g711150	AT3G12120.2	FAD2	fatty acid desaturase 2	K10256 - omega-6 fatty acid desaturase (delta-12 desaturase) (FAD2) (1 of 1)	5.94395	2.46968	604.722	407.226	270.098	322.318	0.00554935	0.740405	0.364004
Cre17.g719500	AT4G14210.1	PDE226,PDS,PDS3	phytoene desaturase 3	1.3.99.29 - Phytoene desaturase (zeta-carotene-forming) / 2-step phytoene desaturase (1 of 2)	5.94395	59.2724	160.484	121.528	171.491	183.473	0.0489052	0.921189	0.653592
Cre17.g722300					803.92	1229.9	9063.86	5748.07	5543.44	7467.86	0.0743227	0.426625	0.218945
Cre17.g722851					114.421	360.574	1172.23	633.226	973.21	882.656	0.0897288	0.874212	0.11956
Cre17.g723750					598.853	738.435	6547.28	6070.02	4325.85	5707.51	0.0777653	0.460431	0.901553
Cre17.g725750				K11089 - 60 kDa SS-A/Ro ribonucleoprotein (TROVE2, SSA2) (1 of 3)	127.795	160.529	1379.23	588.453	591.643	406.617	0.0830009	0.486743	0.0286128
Cre17.g727300	AT1G76680.1	ATOPR1,OPR1	12-oxophytodienoate reductase 1	PTHR22893:SF14 - 12-OXOPHYTODIENOATE REDUCTASE 1-RELATED (1 of 3)	150.085	177.817	4202.82	1735.51	5389.1	3823.19	0.0211172	0.428177	0.0160781
Cre17.g735600	AT2G44810.1	DAD1	alpha/beta-Hydrolases superfamily protein	PTHR21493//PTHR21493:SF134 - CGI-141-RELATED/LIPASE CONTAINING PROTEIN // SUBFAMILY NOT NAMED (1 of 1)	25.2618	46.924	851.263	695.057	334.407	471.08	0.0192638	0.493297	0.656412
Cre17.g737463	AT1G34110.1		Leucine-rich receptor-like protein kinase family protein	PF00560 - Leucine Rich Repeat (LRR_1) (1 of 8)	0	7.40905	446.564	14.9245	4.28727	4.95874	0.00111369	1	7.46514e-09
Cre17.g746997	AT3G24503.1	ALDH1A,ALDH2C4,REF1	aldehyde dehydrogenase 2C4	Dual function alcohol/acetaldehyde dehydrogenase	714.76	911.313	31399	21941.2	45466.5	22309.4	0.0105188	0.0822326	0.338534
Cre18.g748547					63.8975	121.014	855.915	385.906	1127.55	485.956	0.0650902	0.0797571	0.0507173
Cre21.g752597					8.91593	7.40905	134.9	83.1509	115.756	148.762	0.0939613	0.736397	0.438032
Cre24.g755497	AT2G47770.1	ATTSPO,TSPO	TSPO(outer membrane tryptophan-rich sensory protein)-related	K05770 - benzodiazapine receptor (BZRP) (1 of 2)	268.964	861.919	2693.34	2093.7	1774.93	2727.31	0.0890206	0.282313	0.534324
